# Supplementary material for: The prognostic role of intragenic copy number breakpoints and identification of novel fusion genes in paediatric high grade glioma
Source: Acta Neuropathol Commun. 2014 Feb 18;2:23. doi: 10.1186/2051-5960-2-23 (PMC3938307; doi:10.1186/2051-5960-2-23)
Supplement: Supplementary file 1 — Additional file 1: Table S1: Initial output from iCNA algorithm detailing 1099 intragenic copy number breakpoints in 100 cases of paediatric high grade glioma. (XLSX 124 KB) [file 40478_2013_98_MOESM1_ESM.xlsx]

## Sheet: Key
Break ID	Numerical identifier for each intragenic breakpoint
Gene	HUGO gene name encompassing the break
Nsamples	Number of samples containing break
Nprobes	Number of probes spanning the break
Observed	Observed number of breaks
Expected	Expected number of breaks based upon gene size and breaks per sample
pval	p value (O-E)/SE
Observed.hc	Observed number of breaks at high confidence
Nsamples.hc	Number of samples containing break at high confidence

## Sheet: iCNA breakpoints unfiltered
Break ID	Gene	Nsamples	Nprobes	Observed	Expected	pval	Observed.hc	Nsamples.hc
1	LRP8	1	18	1	0.096	0.00428884	1	1
2	KCNN3	1	45	1	0.239	0.0243942	0	0
3	SMYD3	3	132	4	0.701	0.000790941	4	3
4	GPBP1L1	1	6	1	0.032	0.000497109	0	0
5	MAST2	1	31	1	0.165	0.0121547	1	1
6	PPP1R12B	2	30	4	0.159	7.5e-07	2	1
7	IGSF21	1	94	1	0.499	0.089979	0	0
8	AK5	2	82	4	0.436	9.1e-05	4	2
9	OR2L13	1	17	2	0.09	0.000114668	2	1
10	TNR	1	147	2	0.781	0.0446954	2	1
11	CFHR4	1	3	1	0.016	0.000125602	0	0
12	SGIP1	1	92	1	0.489	0.0867773	1	1
13	PDE4DIP	5	11	5	0.058	5.25e-11	0	0
14	CHD1L	2	16	2	0.085	9.6e-05	0	0
15	SEMA4A	1	2	1	0.011	5.6e-05	0	0
16	CCT3	1	6	1	0.032	0.000497109	0	0
17	LEMD1	1	2	1	0.011	5.6e-05	0	0
18	NEGR1	2	136	2	0.722	0.0369145	2	2
19	INTS3	1	7	2	0.037	8.33e-06	2	1
20	DNM3	7	104	14	0.552	0	14	7
21	SH3BP5L	2	3	2	0.016	6.66e-07	0	0
22	INADL	2	72	4	0.382	4.96e-05	4	2
23	USH2A	1	155	2	0.823	0.0508227	2	1
24	ATP1A4	2	12	3	0.064	6.53e-07	2	1
25	CASZ1	2	18	3	0.096	3.22e-06	3	2
26	CSMD2	2	169	4	0.898	0.00231758	4	2
27	TP53BP2	1	16	1	0.085	0.00341261	1	1
28	PRAMEF1	1	3	1	0.016	0.000125602	0	0
29	WDR63	2	18	3	0.096	3.22e-06	3	2
30	C1orf175	1	18	2	0.096	0.000135579	2	1
31	ITPKB	15	23	30	0.122	0	30	15
32	VAV3	1	36	2	0.191	0.00101011	2	1
33	PER3	2	11	2	0.058	3.18e-05	0	0
34	SLC2A5	1	5	1	0.027	0.000346436	0	0
35	DAB1	2	389	3	2.066	0.154993	3	2
36	UCK2	1	23	1	0.122	0.00688069	1	1
37	IVNS1ABP	1	2	1	0.011	5.6e-05	0	0
38	PLXNA2	1	75	1	0.398	0.0611084	1	1
39	ALDH9A1	6	10	12	0.053	1.11e-16	12	6
40	ST6GALNAC5	6	30	12	0.159	1.11e-16	12	6
41	H6PD	1	3	1	0.016	0.000125602	0	0
42	SPSB1	2	25	2	0.133	0.000353309	2	2
43	ARID1A	1	4	1	0.021	0.000222504	0	0
44	RLF	1	3	1	0.016	0.000125602	0	0
45	CFH	1	18	1	0.096	0.00428884	0	0
46	C1orf110	1	9	1	0.048	0.00110672	1	1
47	PAPPA2	1	44	1	0.234	0.0234031	0	0
48	LGALS8	1	9	1	0.048	0.00110672	1	1
49	TNFSF4	1	8	2	0.042	1.24e-05	2	1
50	KIF26B	1	109	2	0.579	0.0210847	2	1
51	PTGER3	1	54	2	0.287	0.00317601	2	1
52	CAMTA1	1	183	2	0.972	0.0752165	2	1
53	CD84	1	9	1	0.048	0.00110672	1	1
54	CEP170	2	7	2	0.037	8.33e-06	0	0
55	FAF1	2	32	2	0.17	0.000720721	2	2
56	AGBL4	1	116	1	0.616	0.127233	1	1
57	SLC22A15	1	23	1	0.122	0.00688069	0	0
58	RGS7	1	127	1	0.675	0.147001	1	1
59	CASP9	1	11	1	0.058	0.00164163	0	0
60	PPT1	1	6	1	0.032	0.000497109	0	0
61	DR1	1	4	1	0.021	0.000222504	0	0
62	AADACL3	1	10	1	0.053	0.00136151	1	1
63	SCP2	1	25	2	0.133	0.000353309	2	1
64	MTR	1	33	1	0.175	0.0136779	0	0
65	SEC22B	1	2	1	0.011	5.6e-05	0	0
66	CSRP1	1	18	1	0.096	0.00428884	0	0
67	ZNF670	1	6	1	0.032	0.000497109	1	1
68	TNN	1	21	1	0.112	0.00577644	0	0
69	KIF17	1	12	1	0.064	0.0019468	1	1
70	THRAP3	1	11	1	0.058	0.00164163	0	0
71	HIVEP3	1	112	1	0.595	0.120212	1	1
72	LPHN2	1	28	2	0.149	0.000490519	1	1
73	GNG4	1	24	2	0.127	0.000313824	2	1
74	SLC35F3	1	116	2	0.616	0.0247361	2	1
75	EDARADD	1	23	1	0.122	0.00688069	1	1
76	MTHFR	1	4	1	0.021	0.000222504	0	0
77	ZNF697	1	6	1	0.032	0.000497109	0	0
78	MREG	8	30	16	0.159	0	16	8
79	ERBB4	4	207	7	1.099	2.01e-05	7	4
80	DOCK10	3	74	6	0.393	2.04e-07	6	3
81	R3HDM1	8	21	16	0.112	0	16	8
82	LRP1B	8	403	18	2.14	2.06e-12	18	8
83	NAG	3	68	3	0.361	0.000531987	3	3
84	THSD7B	5	139	10	0.738	4.53e-10	10	5
85	ARHGAP15	2	100	2	0.531	0.016858	2	2
86	PDE11A	4	95	8	0.505	3.71e-09	8	4
87	DNER	2	77	4	0.409	6.79e-05	4	2
88	ITSN2	1	23	1	0.122	0.00688069	0	0
89	SLC8A1	5	116	11	0.616	3.54e-12	11	5
90	MTA3	1	11	1	0.058	0.00164163	1	1
91	AFF3	2	106	4	0.563	0.000295793	4	2
92	ZC3H6	2	5	2	0.027	3.06e-06	2	2
93	BAZ2B	1	50	2	0.266	0.00256114	2	1
94	AP1S3	1	16	1	0.085	0.00341261	1	1
95	SERPINE2	1	29	1	0.154	0.0107116	0	0
96	CTNNA2	2	285	6	1.514	0.000975381	6	2
97	GALNT13	5	95	10	0.505	8.52e-12	10	5
98	NRXN1	1	264	2	1.402	0.167027	2	1
99	TANC1	1	63	1	0.335	0.04493	1	1
100	PARD3B	3	219	3	1.163	0.0306618	3	3
101	SH3YL1	1	13	1	0.069	0.00227676	0	0
102	KIAA1946	1	11	1	0.058	0.00164163	1	1
103	C2orf34	2	80	4	0.425	8.11e-05	4	2
104	DYSF	1	34	1	0.181	0.0144689	1	1
105	ICA1L	1	5	1	0.027	0.000346436	0	0
106	LANCL1	1	8	1	0.042	0.000877533	0	0
107	SGPP2	2	23	3	0.122	8.42e-06	3	2
108	TGFA	1	32	2	0.17	0.000720721	2	1
109	LPIN1	1	11	1	0.058	0.00164163	0	0
110	FAM126B	1	7	1	0.037	0.000674236	0	0
111	KIF1A	1	7	1	0.037	0.000674236	0	0
112	ASB3	1	18	1	0.096	0.00428884	1	1
113	PSME4	1	17	1	0.09	0.003839	0	0
114	SOS1	1	15	2	0.08	7.94e-05	2	1
115	THAP4	1	4	1	0.021	0.000222504	0	0
116	DHX57	1	12	1	0.064	0.0019468	1	1
117	MAP4K3	1	34	1	0.181	0.0144689	1	1
118	TMEM178	1	13	1	0.069	0.00227676	1	1
119	TTC27	1	27	1	0.143	0.00935021	0	0
120	BIRC6	2	11	2	0.058	3.18e-05	0	0
121	LTBP1	1	109	1	0.579	0.115012	0	0
122	TNRC15	1	13	2	0.069	5.21e-05	1	1
123	KIDINS220	1	9	1	0.048	0.00110672	1	1
124	TRAK2	1	5	1	0.027	0.000346436	0	0
125	MPP4	1	13	1	0.069	0.00227676	0	0
126	LOC93349	1	18	2	0.096	0.000135579	2	1
127	NCOA1	1	18	2	0.096	0.000135579	2	1
128	MEIS1	1	23	2	0.122	0.000277304	2	1
129	IL1F8	1	14	1	0.074	0.00263123	0	0
130	PAX8	1	10	1	0.053	0.00136151	0	0
131	SPAG16	3	5	5	0.027	4.76e-13	4	2
132	CENTG2	1	95	1	0.505	0.0915928	1	1
133	NAP5	1	225	1	1.195	0.335576	1	1
134	DARS	1	8	1	0.042	0.000877533	0	0
135	STAT1	1	12	1	0.064	0.0019468	1	1
136	MYL1	1	6	1	0.032	0.000497109	1	1
137	SAP130	1	16	2	0.085	9.6e-05	2	1
138	SNTG2	1	60	1	0.319	0.0411758	1	1
139	ZNF638	1	17	2	0.09	0.000114668	2	1
140	EXOC6B	1	45	2	0.239	0.00190414	2	1
141	CMTM8	1	37	1	0.197	0.0169566	1	1
142	LMLN	1	3	1	0.016	0.000125602	0	0
143	CNTN4	4	260	4	1.381	0.0135137	4	4
144	KCNH8	1	42	1	0.223	0.0214725	1	1
145	ZNF659	3	108	5	0.574	3.03e-05	5	3
146	UBE2E2	1	55	1	0.292	0.035201	1	1
147	IL1RAP	1	48	2	0.255	0.00228381	2	1
148	MUC4	6	9	6	0.048	1.08e-13	3	3
149	FHIT	2	560	4	2.974	0.180437	4	2
150	CLSTN2	3	205	6	1.089	0.000139887	6	3
151	ZFYVE20	2	7	4	0.037	5.74e-10	4	2
152	CHL1	1	78	2	0.414	0.00871393	2	1
153	DNAJB11	1	5	1	0.027	0.000346436	1	1
154	MUC20	3	2	3	0.011	5.26e-10	2	2
155	FAM19A1	2	129	4	0.685	0.000714313	4	2
156	COLQ	1	22	2	0.117	0.000243646	2	1
157	SUCLG2	2	66	4	0.351	3.3e-05	4	2
158	SFMBT1	1	13	2	0.069	5.21e-05	2	1
159	RBMS3	3	165	6	0.876	3.68e-05	6	3
160	PBRM1	1	19	1	0.101	0.00476186	1	1
161	GAP43	1	21	1	0.112	0.00577644	1	1
162	C3orf1	1	5	1	0.027	0.000346436	0	0
163	NEK11	1	48	1	0.255	0.027468	1	1
164	CPNE4	3	111	6	0.59	2.94e-06	6	3
165	KLHL24	1	11	1	0.058	0.00164163	1	1
166	ITPR1	1	121	2	0.643	0.0275392	2	1
167	GRM7	2	286	3	1.519	0.0680521	3	2
168	PPARG	1	34	1	0.181	0.0144689	0	0
169	FGD5	1	24	1	0.127	0.00746581	0	0
170	GADL1	1	41	1	0.218	0.0205334	0	0
171	ARPP-21	1	38	1	0.202	0.0178234	1	1
172	ROBO1	2	109	3	0.579	0.00295902	3	2
173	CADM2	1	44	1	0.234	0.0234031	1	1
174	ITGB5	1	34	2	0.181	0.000857679	2	1
175	PPM1L	1	58	1	0.308	0.0387427	1	1
176	WDR49	1	14	1	0.074	0.00263123	1	1
177	LRRC34	1	3	1	0.016	0.000125602	0	0
178	TNIK	1	80	1	0.425	0.0683503	1	1
179	FGF12	1	99	1	0.526	0.0981309	1	1
180	C3orf59	1	15	1	0.08	0.00300993	0	0
181	CNTN6	2	111	2	0.59	0.0220955	0	0
182	ITGA9	1	100	2	0.531	0.016858	2	1
183	KCNMB2	3	60	4	0.319	2.1e-05	4	3
184	CCDC66	1	9	2	0.048	1.76e-05	1	1
185	EPHB1	1	126	1	0.669	0.145179	1	1
186	AGTR1	1	15	2	0.08	7.94e-05	0	0
187	SCHIP1	3	105	5	0.558	2.6e-05	5	3
188	ECE2	1	5	1	0.027	0.000346436	0	0
189	IHPK2	1	3	1	0.016	0.000125602	0	0
190	C3orf25	1	6	1	0.032	0.000497109	0	0
191	TBL1XR1	1	19	1	0.101	0.00476186	0	0
192	ST6GAL1	1	38	1	0.202	0.0178234	0	0
193	RAB6B	1	15	2	0.08	7.94e-05	2	1
194	MED12L	1	85	2	0.451	0.0109736	2	1
195	P2RY14	1	5	2	0.027	3.06e-06	2	1
196	LSAMP	3	119	4	0.632	0.0004984	4	3
197	PTPRG	2	199	4	1.057	0.00460952	4	2
198	KCNAB1	1	84	2	0.446	0.0106321	2	1
199	ADCY5	1	21	1	0.112	0.00577644	0	0
200	PTPLB	1	22	1	0.117	0.00631748	1	1
201	ALS2CL	1	3	1	0.016	0.000125602	0	0
202	PROS1	1	5	1	0.027	0.000346436	1	1
203	CENTB2	1	8	1	0.042	0.000877533	1	1
204	ROBO2	1	94	1	0.499	0.089979	1	1
205	NAALADL2	2	139	3	0.738	0.0069092	3	2
206	FRMD4B	1	53	1	0.281	0.0329141	1	1
207	PDZRN3	1	57	1	0.303	0.0375475	1	1
208	CNTN3	1	56	1	0.297	0.0363669	1	1
209	SERP1	1	3	1	0.016	0.000125602	0	0
210	THRB	1	84	2	0.446	0.0106321	2	1
211	PPP1R2	1	2	1	0.011	5.6e-05	0	0
212	GOLIM4	1	10	1	0.053	0.00136151	0	0
213	MDS1	1	95	1	0.505	0.0915928	1	1
214	TNFSF10	1	12	1	0.064	0.0019468	0	0
215	NLGN1	1	174	2	0.924	0.0668931	2	1
216	FAM19A4	1	48	2	0.255	0.00228381	2	1
217	GPR149	1	19	1	0.101	0.00476186	0	0
218	PDCD10	1	6	1	0.032	0.000497109	1	1
219	SERPINI1	1	12	1	0.064	0.0019468	1	1
220	MAGI1	1	193	2	1.025	0.0849704	2	1
221	PIGX	1	2	1	0.011	5.6e-05	1	1
222	PAK2	1	9	1	0.048	0.00110672	1	1
223	RSRC1	1	61	2	0.324	0.0044542	2	1
224	CADPS	1	137	1	0.728	0.165468	1	1
225	ZNF718	10	15	11	0.08	0	7	6
226	ZNF595	8	9	8	0.048	0	6	6
227	CXCL13	1	16	2	0.085	9.6e-05	2	1
228	FRAS1	8	136	16	0.722	0	16	8
229	RASGEF1B	2	7	2	0.037	8.33e-06	2	2
230	ANK2	2	102	4	0.542	0.000248338	4	2
231	MGC48628	1	68	1	0.361	0.0514531	1	1
232	RNF150	1	62	2	0.329	0.00465859	2	1
233	FLJ21511	1	10	1	0.053	0.00136151	0	0
234	MAML3	1	103	1	0.547	0.104796	1	1
235	PET112L	1	25	2	0.133	0.000353309	2	1
236	GLRB	1	20	1	0.106	0.00525781	0	0
237	CPE	1	25	1	0.133	0.0080726	1	1
238	KCNIP4	4	227	7	1.206	3.82e-05	7	4
239	CENTD1	1	19	1	0.101	0.00476186	0	0
240	LNX1	1	29	1	0.154	0.0107116	1	1
241	PPAT	1	5	1	0.027	0.000346436	0	0
242	ARHGAP10	1	50	2	0.266	0.00256114	1	1
243	TRIM2	1	29	1	0.154	0.0107116	1	1
244	ATP8A1	1	47	1	0.25	0.0264268	1	1
245	REST	1	3	1	0.016	0.000125602	1	1
246	KIAA1530	1	9	1	0.048	0.00110672	0	0
247	GBA3	1	16	1	0.085	0.00341261	0	0
248	SEPSECS	1	5	1	0.027	0.000346436	0	0
249	APBB2	1	108	2	0.574	0.0205891	2	1
250	LIMCH1	2	59	2	0.313	0.004062	1	1
251	SCFD2	5	76	5	0.404	4.26e-06	5	5
252	WDFY3	1	28	1	0.149	0.0100205	1	1
253	C4orf37	1	54	1	0.287	0.03405	1	1
254	PALLD	1	134	1	0.712	0.159885	1	1
255	GALNT17	1	188	1	0.999	0.263695	1	1
256	KCTD8	1	22	2	0.117	0.000243646	2	1
257	SPATA18	1	4	1	0.021	0.000222504	0	0
258	FIP1L1	1	17	1	0.09	0.003839	1	1
259	ADAMTS3	1	36	2	0.191	0.00101011	2	1
260	SPATA5	1	56	2	0.297	0.00351444	2	1
261	TMPRSS11F	1	11	2	0.058	3.18e-05	2	1
262	GABRA2	2	17	4	0.09	4.64e-08	4	2
263	STAP1	3	15	6	0.08	3.77e-12	6	3
264	GPR103	1	17	2	0.09	0.000114668	2	1
265	CHIC2	1	2	1	0.011	5.6e-05	1	1
266	STK32B	1	140	2	0.744	0.0396565	2	1
267	PDLIM3	1	10	1	0.053	0.00136151	1	1
268	USO1	1	12	1	0.064	0.0019468	0	0
269	ANTXR2	1	16	1	0.085	0.00341261	0	0
270	RAP1GDS1	1	20	1	0.106	0.00525781	1	1
271	TSPAN5	1	29	1	0.154	0.0107116	0	0
272	PPP3CA	1	75	1	0.398	0.0611084	0	0
273	KIAA1211	1	48	1	0.255	0.027468	0	0
274	DKFZP564J102	1	3	1	0.016	0.000125602	0	0
275	INPP4B	1	164	1	0.871	0.216942	1	1
276	MTHFD2L	1	24	2	0.127	0.000313824	2	1
277	BANK1	1	48	1	0.255	0.027468	1	1
278	LPHN3	1	74	1	0.393	0.0596936	1	1
279	SCD5	1	56	2	0.297	0.00351444	2	1
280	LEF1	1	18	2	0.096	0.000135579	2	1
281	ODZ3	1	99	2	0.526	0.0164208	2	1
282	COX7B2	1	31	2	0.165	0.000657836	2	1
283	GABRA4	1	10	1	0.053	0.00136151	0	0
284	C4orf14	1	4	1	0.021	0.000222504	0	0
285	NDST4	1	45	1	0.239	0.0243942	1	1
286	RAPGEF2	1	18	2	0.096	0.000135579	2	1
287	HSD17B4	2	15	4	0.08	2.5e-08	4	2
288	ERGIC1	1	28	2	0.149	0.000490519	0	0
289	ZDHHC11	7	4	7	0.021	0	1	1
290	SRD5A1	1	13	1	0.069	0.00227676	0	0
291	PPAP2A	1	14	1	0.074	0.00263123	1	1
292	SLC6A3	1	12	1	0.064	0.0019468	0	0
293	RNASEN	1	39	1	0.207	0.0187087	1	1
294	RGNEF	2	54	4	0.287	1.27e-05	4	2
295	KIAA0888	1	11	2	0.058	3.18e-05	2	1
296	DNAH5	1	77	1	0.409	0.0639721	1	1
297	ITGA1	5	39	6	0.207	2.71e-09	5	4
298	FBXL7	12	58	25	0.308	0	24	12
299	WDR36	1	13	1	0.069	0.00227676	0	0
300	CLPTM1L	1	3	1	0.016	0.000125602	0	0
301	GHR	1	37	1	0.197	0.0169566	0	0
302	CSNK1G3	1	9	1	0.048	0.00110672	0	0
303	GPX3	1	7	2	0.037	8.33e-06	1	1
304	GPR98	1	109	1	0.579	0.115012	1	1
305	COMMD10	2	69	2	0.366	0.00624789	2	2
306	RGS7BP	1	37	2	0.197	0.00109233	2	1
307	SEC24A	1	2	1	0.011	5.6e-05	0	0
308	CCNG1	1	2	1	0.011	5.6e-05	0	0
309	CDH18	2	83	4	0.441	9.63e-05	4	2
310	PRLR	2	37	4	0.197	2.07e-06	4	2
311	FBXL17	1	92	2	0.489	0.0135407	2	1
312	PRR16	1	48	1	0.255	0.027468	1	1
313	TRIO	1	89	1	0.473	0.0820414	1	1
314	PDZD2	1	69	1	0.366	0.0527961	1	1
315	AP3B1	1	27	1	0.143	0.00935021	1	1
316	KIAA1909	1	13	1	0.069	0.00227676	0	0
317	ARHGAP26	1	129	2	0.685	0.03236	1	1
318	EGFLAM	1	52	1	0.276	0.0317935	1	1
319	PCDHA1	1	14	1	0.074	0.00263123	1	1
320	PCDHA2	1	11	1	0.058	0.00164163	1	1
321	PCDHA3	1	11	1	0.058	0.00164163	1	1
322	PCDHA4	1	11	1	0.058	0.00164163	1	1
323	PCDHA5	1	11	1	0.058	0.00164163	1	1
324	PCDHA6	1	11	1	0.058	0.00164163	1	1
325	PCDHA7	1	11	1	0.058	0.00164163	1	1
326	PCDHA8	1	11	1	0.058	0.00164163	1	1
327	PCDHA9	1	11	1	0.058	0.00164163	1	1
328	PCDHA10	1	11	1	0.058	0.00164163	1	1
329	PCDHA11	1	10	1	0.053	0.00136151	1	1
330	PCDHA12	1	9	1	0.048	0.00110672	1	1
331	PCDHA13	1	9	1	0.048	0.00110672	1	1
332	PCDHAC1	1	9	1	0.048	0.00110672	1	1
333	PCDHAC2	1	6	1	0.032	0.000497109	1	1
334	SPEF2	2	40	3	0.212	7.17e-05	1	1
335	SLC35A4	1	5	1	0.027	0.000346436	0	0
336	PARP8	1	21	1	0.112	0.00577644	1	1
337	SEMA5A	1	197	2	1.046	0.0890151	2	1
338	GNPDA1	1	4	1	0.021	0.000222504	0	0
339	C5orf28	1	4	1	0.021	0.000222504	0	0
340	ADAMTS16	1	62	2	0.329	0.00465859	2	1
341	CYFIP2	1	41	2	0.218	0.00146303	1	1
342	CLINT1	1	20	2	0.106	0.000184511	2	1
343	SGCD	1	108	2	0.574	0.0205891	2	1
344	TCBA1	3	215	6	1.142	0.00018652	6	3
345	EYA4	15	71	30	0.377	0	30	15
346	DAAM2	1	22	1	0.117	0.00631748	1	1
347	GPR116	1	31	1	0.165	0.0121547	1	1
348	C6orf138	3	31	4	0.165	8.79e-07	4	3
349	HMGCLL1	2	46	4	0.244	5.92e-06	3	2
350	DUSP22	3	10	3	0.053	3.18e-07	1	1
351	LRFN2	2	77	4	0.409	6.79e-05	3	2
352	ROS1	3	32	3	0.17	3.04e-05	1	1
353	ARID1B	1	71	1	0.377	0.0555191	1	1
354	PCMT1	1	4	1	0.021	0.000222504	1	1
355	PARK2	6	328	12	1.742	4.37e-08	12	6
356	RNF144B	1	31	2	0.165	0.000657836	2	1
357	TRDN	8	72	16	0.382	0	16	8
358	ZDHHC14	3	67	6	0.356	1.05e-07	5	3
359	PRIM2	4	19	4	0.101	8.02e-08	2	2
360	FUT9	1	53	2	0.281	0.00301462	2	1
361	KCNQ5	1	107	1	0.568	0.111579	1	1
362	LYRM4	1	42	2	0.223	0.00156653	2	1
363	DCDC2	1	23	2	0.122	0.000277304	2	1
364	SMOC2	2	50	2	0.266	0.00256114	2	2
365	EXOC2	1	44	1	0.234	0.0234031	1	1
366	F13A1	1	84	2	0.446	0.0106321	2	1
367	SESN1	1	8	2	0.042	1.24e-05	2	1
368	GRIK2	3	114	4	0.605	0.000410989	3	2
369	ATXN1	1	124	2	0.659	0.0292987	2	1
370	FARS2	2	143	3	0.76	0.00761251	3	2
371	BTBD9	1	90	1	0.478	0.0836109	1	1
372	IL17F	1	2	1	0.011	5.6e-05	0	0
373	CLDN20	1	4	1	0.021	0.000222504	0	0
374	TFB1M	1	14	2	0.074	6.48e-05	1	1
375	DSP	1	20	2	0.106	0.000184511	2	1
376	GOPC	1	5	1	0.027	0.000346436	0	0
377	PACRG	1	97	1	0.515	0.0948455	0	0
378	BAI3	2	114	4	0.605	0.000410989	4	2
379	LMBRD1	1	14	1	0.074	0.00263123	1	1
380	PHIP	2	9	3	0.048	2.09e-07	2	1
381	UBR2	1	21	2	0.112	0.00021275	2	1
382	GFRAL	1	10	1	0.053	0.00136151	0	0
383	EPHA7	1	26	2	0.138	0.000395855	2	1
384	FBXL4	1	13	1	0.069	0.00227676	0	0
385	RNGTT	1	43	1	0.228	0.0224291	1	1
386	MOXD1	1	15	1	0.08	0.00300993	0	0
387	CDKAL1	1	132	1	0.701	0.156182	1	1
388	MYO6	1	30	1	0.159	0.011423	0	0
389	RIMS1	1	72	1	0.382	0.0568988	1	1
390	ME1	1	31	1	0.165	0.0121547	1	1
391	CYB5R4	1	11	1	0.058	0.00164163	0	0
392	KIAA1244	1	29	1	0.154	0.0107116	1	1
393	DNAH8	1	105	2	0.558	0.0191412	2	1
394	BMP5	1	18	2	0.096	0.000135579	2	1
395	MTHFD1L	1	61	2	0.324	0.0044542	2	1
396	DST	1	33	2	0.175	0.000787307	2	1
397	PLEKHG1	1	60	2	0.319	0.00425535	2	1
398	AGPAT4	1	43	2	0.228	0.0016745	2	1
399	TARP	22	2	22	0.011	0	2	2
400	CNTNAP2	7	539	15	2.863	6.67e-08	15	7
401	SDK1	3	238	6	1.264	0.000342077	6	3
402	FLJ13195	1	3	1	0.016	0.000125602	1	1
403	NXPH1	2	86	4	0.457	0.000113477	4	2
404	HECW1	1	95	2	0.505	0.0147365	2	1
405	DDC	1	63	1	0.335	0.04493	1	1
406	GRB10	1	55	1	0.292	0.035201	1	1
407	COBL	1	43	1	0.228	0.0224291	1	1
408	EGFR	1	35	2	0.186	0.000931919	0	0
409	LANCL2	1	15	1	0.08	0.00300993	1	1
410	ECOP	1	12	1	0.064	0.0019468	1	1
411	MGAM	2	21	4	0.112	1.31e-07	4	2
412	TPK1	2	63	3	0.335	0.000400262	3	2
413	ELMO1	2	153	4	0.813	0.00151057	4	2
414	FLJ16237	1	59	2	0.313	0.004062	2	1
415	CARD11	1	27	1	0.143	0.00935021	1	1
416	IMMP2L	2	99	4	0.526	0.000216724	4	2
417	SND1	1	63	2	0.335	0.00486856	2	1
418	EXOC4	1	134	2	0.712	0.0355815	2	1
419	PTPRZ1	2	25	3	0.133	1.16e-05	2	1
420	LOC729920	1	69	1	0.366	0.0527961	1	1
421	CUL1	1	15	1	0.08	0.00300993	1	1
422	TYW1	1	23	1	0.122	0.00688069	1	1
423	STARD3NL	6	10	6	0.053	2.26e-13	0	0
424	AMPH	1	80	1	0.425	0.0683503	0	0
425	CTTNBP2	1	11	1	0.058	0.00164163	1	1
426	KIAA1706	1	45	1	0.239	0.0243942	1	1
427	ZNF277P	1	15	1	0.08	0.00300993	1	1
428	KIAA1549	1	13	1	0.069	0.00227676	0	0
429	BRAF	1	21	1	0.112	0.00577644	0	0
430	CACNA2D1	1	98	2	0.521	0.01599	1	1
431	COG5	1	30	1	0.159	0.011423	0	0
432	DPY19L1	1	20	2	0.106	0.000184511	1	1
433	TFEC	1	18	1	0.096	0.00428884	1	1
434	KCND2	2	66	2	0.351	0.00553238	2	2
435	CHRM2	1	32	1	0.17	0.0129064	1	1
436	GRM8	1	147	2	0.781	0.0446954	2	1
437	NPSR1	1	42	2	0.223	0.00156653	2	1
438	KIAA0415	1	5	1	0.027	0.000346436	1	1
439	MAGI2	1	380	2	2.018	0.32827	2	1
440	CDK6	1	37	1	0.197	0.0169566	1	1
441	PPP1R9A	1	50	1	0.266	0.0295989	1	1
442	CYP3A43	1	6	1	0.032	0.000497109	0	0
443	RELN	1	126	2	0.669	0.0305039	1	1
444	CSMD1	22	971	47	5.157	0	47	22
445	ChGn	20	75	40	0.398	0	40	20
446	SCARA5	1	42	1	0.223	0.0214725	1	1
447	NRG1	1	334	1	1.774	0.52937	1	1
448	FUT10	1	25	1	0.133	0.0080726	0	0
449	CSMD3	5	165	9	0.876	3.33e-08	8	4
450	SNTG1	2	163	3	0.866	0.0118331	3	2
451	TRPS1	1	47	2	0.25	0.00215248	2	1
452	KHDRBS3	1	32	2	0.17	0.000720721	2	1
453	DLC1	4	133	8	0.706	6.4e-08	8	4
454	SNX16	1	4	1	0.021	0.000222504	0	0
455	MRPS28	1	7	1	0.037	0.000674236	0	0
456	JRK	2	4	2	0.021	1.57e-06	2	2
457	INDOL1	3	29	6	0.154	3.57e-10	6	3
458	ST18	4	74	8	0.393	4.33e-10	8	4
459	ZNF704	1	8	1	0.042	0.000877533	1	1
460	DDEF1	1	69	2	0.366	0.00624789	2	1
461	ST3GAL1	1	40	1	0.212	0.019612	1	1
462	ZFAT1	3	80	3	0.425	0.00096913	3	3
463	XKR4	3	121	5	0.643	5.66e-05	5	3
464	THEX1	2	8	2	0.042	1.24e-05	2	2
465	MCPH1	1	133	2	0.706	0.0349244	2	1
466	KIAA0146	1	18	1	0.096	0.00428884	0	0
467	CHMP4C	1	4	1	0.021	0.000222504	0	0
468	RALYL	1	81	1	0.43	0.0698311	1	1
469	GTF2E2	1	11	1	0.058	0.00164163	1	1
470	LONRF1	1	15	1	0.08	0.00300993	0	0
471	PSKH2	1	2	1	0.011	5.6e-05	0	0
472	FAM77D	1	146	1	0.775	0.182409	0	0
473	CYP7B1	1	16	1	0.085	0.00341261	0	0
474	NIBP	1	105	2	0.558	0.0191412	2	1
475	COLEC10	1	8	2	0.042	1.24e-05	2	1
476	PEBP4	2	46	3	0.244	0.000122201	2	1
477	ELP3	2	21	2	0.112	0.00021275	0	0
478	SGCZ	2	311	4	1.652	0.0266498	4	2
479	TUSC3	1	46	2	0.244	0.00202594	1	1
480	ANGPT1	2	63	3	0.335	0.000400262	2	1
481	STAR	1	3	1	0.016	0.000125602	0	0
482	MMP16	3	37	5	0.197	6.76e-08	5	3
483	SLC39A14	1	4	1	0.021	0.000222504	0	0
484	ADAM2	1	6	1	0.032	0.000497109	0	0
485	PXDNL	1	111	1	0.59	0.118472	1	1
486	LYN	1	38	1	0.202	0.0178234	0	0
487	TOX	1	72	1	0.382	0.0568988	1	1
488	DEPDC2	1	67	1	0.356	0.0501227	0	0
489	CNBD1	1	56	1	0.297	0.0363669	1	1
490	NCALD	1	94	1	0.499	0.089979	1	1
491	ATP6V1C1	1	13	1	0.069	0.00227676	1	1
492	ZFPM2	1	91	1	0.483	0.0851896	1	1
493	EIF3E	1	10	1	0.053	0.00136151	0	0
494	ENY2	1	2	1	0.011	5.6e-05	0	0
495	SAMD12	1	109	1	0.579	0.115012	0	0
496	SNTB1	1	27	1	0.143	0.00935021	0	0
497	COL22A1	1	88	1	0.467	0.0804812	1	1
498	XKR6	1	51	2	0.271	0.00270724	2	1
499	DPYSL2	1	27	1	0.143	0.00935021	1	1
500	KIAA0143	1	20	1	0.106	0.00525781	0	0
501	MSRA	1	120	2	0.637	0.0269656	2	1
502	JMJD2C	6	151	9	0.802	1.47e-08	9	6
503	DMRT1	1	61	1	0.324	0.0424135	1	1
504	GLIS3	2	155	2	0.823	0.0508227	2	2
505	SMARCA2	3	63	5	0.335	1.46e-06	5	3
506	NFIB	1	47	1	0.25	0.0264268	1	1
507	FREM1	2	64	3	0.34	0.0004245	2	2
508	SH3GL2	3	88	6	0.467	6.43e-07	6	3
509	SLC24A2	2	71	3	0.377	0.000624358	3	2
510	ELAVL2	1	31	1	0.165	0.0121547	1	1
511	LINGO2	4	188	5	0.999	0.000589647	5	4
512	ACO1	2	11	2	0.058	3.18e-05	1	1
513	MTAP	2	17	2	0.09	0.000114668	2	2
514	FSD1L	1	9	1	0.048	0.00110672	1	1
515	KIF24	1	13	1	0.069	0.00227676	1	1
516	KIAA1797	5	57	5	0.303	8.25e-07	5	5
517	NTRK2	2	38	3	0.202	5.89e-05	3	2
518	NUP214	1	9	1	0.048	0.00110672	1	1
519	MED27	1	39	1	0.207	0.0187087	0	0
520	MAMDC2	1	50	2	0.266	0.00256114	2	1
521	C9orf98	1	26	1	0.138	0.00870082	1	1
522	USP20	1	17	1	0.09	0.003839	1	1
523	COL5A1	1	40	2	0.212	0.00136393	2	1
524	RFX3	1	43	2	0.228	0.0016745	2	1
525	PTPRD	8	655	21	3.479	2.63e-11	21	8
526	CACNA1B	2	20	2	0.106	0.000184511	0	0
527	GLDC	2	27	2	0.143	0.00044156	1	1
528	SHB	1	25	1	0.133	0.0080726	1	1
529	ZNF618	1	44	1	0.234	0.0234031	0	0
530	B4GALT1	1	15	2	0.08	7.94e-05	2	1
531	EDG2	1	51	1	0.271	0.0306884	1	1
532	TMEFF1	2	15	4	0.08	2.5e-08	4	2
533	TEK	1	56	1	0.297	0.0363669	1	1
534	CDKN2A	1	5	1	0.027	0.000346436	0	0
535	C9orf93	1	72	1	0.382	0.0568988	1	1
536	MLLT3	1	44	1	0.234	0.0234031	1	1
537	MOBKL2B	1	71	1	0.377	0.0555191	0	0
538	RUSC2	2	13	2	0.069	5.21e-05	0	0
539	ZDHHC21	1	21	1	0.112	0.00577644	1	1
540	PIP5K1B	1	83	1	0.441	0.072824	0	0
541	DAPK1	1	98	1	0.521	0.0964842	1	1
542	STX17	1	8	1	0.042	0.000877533	0	0
543	TXNDC4	1	11	1	0.058	0.00164163	1	1
544	ASTN2	1	305	2	1.62	0.221805	2	1
545	BNC2	1	102	1	0.542	0.103118	1	1
546	INVS	1	30	1	0.159	0.011423	0	0
547	MELK	1	13	1	0.069	0.00227676	0	0
548	PAX5	1	71	1	0.377	0.0555191	1	1
549	ZCCHC7	1	23	1	0.122	0.00688069	0	0
550	SYK	1	47	2	0.25	0.00215248	2	1
551	KIAA1958	1	20	1	0.106	0.00525781	1	1
552	SNX30	1	35	1	0.186	0.0152791	1	1
553	OR1L8	1	2	1	0.011	5.6e-05	0	0
554	ADARB2	7	164	12	0.871	1.19e-11	12	7
555	C10orf109	4	11	6	0.058	4.38e-13	6	4
556	CTNNA3	5	371	9	1.97	4.11e-05	9	5
557	FAM35A	1	7	1	0.037	0.000674236	0	0
558	FRMD4A	2	270	4	1.434	0.0156397	4	2
559	ARID5B	1	30	2	0.159	0.000598566	2	1
560	KIAA1217	3	235	3	1.248	0.0380962	2	2
561	PDSS1	2	13	2	0.069	5.21e-05	0	0
562	PCDH15	9	225	13	1.195	4.57e-11	13	9
563	KIAA1462	1	8	1	0.042	0.000877533	0	0
564	C10orf68	1	47	1	0.25	0.0264268	0	0
565	BICC1	1	65	2	0.345	0.00530542	2	1
566	ARMC4	1	28	2	0.149	0.000490519	2	1
567	GPR158	1	101	1	0.536	0.101448	1	1
568	MYO3A	2	73	4	0.388	5.29e-05	4	2
569	RASGEF1A	1	6	1	0.032	0.000497109	0	0
570	ADAM12	2	146	4	0.775	0.00123206	4	2
571	SLC39A12	1	24	2	0.127	0.000313824	2	1
572	MPP7	1	61	2	0.324	0.0044542	2	1
573	CAMK1D	1	148	1	0.786	0.186208	1	1
574	CRTAC1	1	29	1	0.154	0.0107116	1	1
575	PKD2L1	1	8	1	0.042	0.000877533	0	0
576	PAX2	1	12	1	0.064	0.0019468	0	0
577	SORCS1	1	143	1	0.76	0.176733	1	1
578	DOCK1	1	138	1	0.733	0.167337	1	1
579	PITRM1	1	27	1	0.143	0.00935021	0	0
580	ZNF365	3	38	4	0.202	2.36e-06	3	2
581	PARD3	1	127	2	0.675	0.0311162	2	1
582	NRG3	2	284	3	1.508	0.0667006	3	2
583	ARHGAP21	1	18	1	0.096	0.00428884	0	0
584	CACNB2	1	51	1	0.271	0.0306884	0	0
585	SLC16A12	1	24	1	0.127	0.00746581	1	1
586	TCF7L2	1	33	1	0.175	0.0136779	1	1
587	2008-03-01	1	22	1	0.117	0.00631748	1	1
588	ANUBL1	1	2	1	0.011	5.6e-05	0	0
589	ATAD1	1	7	1	0.037	0.000674236	0	0
590	C10orf59	1	37	1	0.197	0.0169566	1	1
591	ABLIM1	1	72	1	0.382	0.0568988	1	1
592	TRUB1	1	6	1	0.032	0.000497109	1	1
593	PRKG1	2	354	4	1.88	0.0424896	4	2
594	FER1L3	1	57	2	0.303	0.00369159	2	1
595	LRRTM3	1	34	1	0.181	0.0144689	1	1
596	APBB1IP	1	27	1	0.143	0.00935021	1	1
597	SFMBT2	1	57	1	0.303	0.0375475	1	1
598	ITGA8	1	68	1	0.361	0.0514531	1	1
599	ANKRD26	1	13	1	0.069	0.00227676	1	1
600	CXXC6	1	10	1	0.053	0.00136151	1	1
601	C10orf11	1	227	1	1.206	0.339415	1	1
602	DLG5	1	27	1	0.143	0.00935021	0	0
603	GRID1	2	174	2	0.924	0.0668931	2	2
604	HPSE2	2	170	3	0.903	0.0136031	3	2
605	ADD3	1	10	1	0.053	0.00136151	0	0
606	FAM53B	1	29	1	0.154	0.0107116	0	0
607	CUGBP2	2	134	4	0.712	0.000845322	4	2
608	ZNF488	1	3	1	0.016	0.000125602	0	0
609	PAPSS2	1	26	1	0.138	0.00870082	0	0
610	SLIT1	1	46	2	0.244	0.00202594	1	1
611	PTPRE	2	33	2	0.175	0.000787307	2	2
612	RET	1	17	1	0.09	0.003839	1	1
613	GALNACT-2	1	5	1	0.027	0.000346436	1	1
614	PLEKHK1	1	13	1	0.069	0.00227676	0	0
615	PRKCQ	1	67	1	0.356	0.0501227	1	1
616	GOT1	1	8	1	0.042	0.000877533	0	0
617	PDCD4	1	6	2	0.032	5.27e-06	1	1
618	SLC18A2	1	16	1	0.085	0.00341261	0	0
619	PDZD8	1	14	1	0.074	0.00263123	0	0
620	RHOBTB1	1	14	1	0.074	0.00263123	1	1
621	EBF3	1	20	2	0.106	0.000184511	2	1
622	TCERG1L	1	59	2	0.313	0.004062	2	1
623	BTAF1	1	11	1	0.058	0.00164163	1	1
624	2005-03-01	1	6	1	0.032	0.000497109	0	0
625	CNTN5	14	295	27	1.567	0	27	14
626	LOC89944	1	11	1	0.058	0.00164163	1	1
627	SCN3B	2	8	4	0.042	1.11e-09	4	2
628	KIRREL3	3	171	5	0.908	0.000360259	5	3
629	EEF1G	1	2	1	0.011	5.6e-05	0	0
630	CPT1A	1	7	1	0.037	0.000674236	0	0
631	SHANK2	2	29	3	0.154	2.07e-05	2	2
632	MMP20	2	11	2	0.058	3.18e-05	2	2
633	KCNJ1	1	7	1	0.037	0.000674236	1	1
634	DLG2	4	282	6	1.498	0.000918157	5	3
635	LUZP2	1	122	2	0.648	0.0281192	2	1
636	PKNOX2	3	66	6	0.351	9.5e-08	6	3
637	RTN3	1	5	1	0.027	0.000346436	0	0
638	NOX4	2	24	2	0.127	0.000313824	2	2
639	MAML2	2	93	2	0.494	0.0139329	2	2
640	C11orf61	1	6	1	0.032	0.000497109	0	0
641	LDLRAD3	7	102	14	0.542	0	14	7
642	MICALCL	1	28	2	0.149	0.000490519	2	1
643	PHF21A	1	19	1	0.101	0.00476186	0	0
644	PHCA	2	24	3	0.127	9.94e-06	3	2
645	PRMT3	1	24	1	0.127	0.00746581	0	0
646	SLC6A5	1	19	1	0.101	0.00476186	0	0
647	TEAD1	1	82	2	0.436	0.00996791	2	1
648	NELL1	3	276	7	1.466	0.000145337	7	3
649	DSCAML1	1	106	1	0.563	0.109872	1	1
650	RAB6IP1	1	10	1	0.053	0.00136151	1	1
651	SBF2	1	87	1	0.462	0.0789303	0	0
652	SPON1	2	86	2	0.457	0.0113213	1	1
653	PSMA1	2	9	2	0.048	1.76e-05	1	1
654	PLEKHA7	1	78	2	0.414	0.00871393	2	1
655	GRM5	2	114	4	0.605	0.000410989	4	2
656	MRGPRX1	1	2	1	0.011	5.6e-05	0	0
657	RSF1	1	16	1	0.085	0.00341261	0	0
658	CCDC73	1	20	1	0.106	0.00525781	1	1
659	FCHSD2	1	11	1	0.058	0.00164163	0	0
660	C11orf70	1	5	1	0.027	0.000346436	0	0
661	DYNC2H1	1	92	1	0.489	0.0867773	1	1
662	GRIA4	2	49	3	0.26	0.00015536	2	2
663	UVRAG	1	24	2	0.127	0.000313824	2	1
664	KIAA0999	1	41	2	0.218	0.00146303	1	1
665	ZBTB44	1	16	1	0.085	0.00341261	1	1
666	IQSEC3	1	22	1	0.117	0.00631748	0	0
667	TMEM132D	19	254	38	1.349	0	38	19
668	TMEM132B	2	85	2	0.451	0.0109736	2	2
669	ZNF10	1	2	1	0.011	5.6e-05	0	0
670	DERA	1	17	1	0.09	0.003839	0	0
671	SOX5	7	73	13	0.388	0	13	7
672	MYO1A	1	5	1	0.027	0.000346436	1	1
673	KIF5A	1	5	1	0.027	0.000346436	1	1
674	XRCC6BP1	1	4	1	0.021	0.000222504	1	1
675	BTBD11	1	100	2	0.531	0.016858	2	1
676	GRIP1	3	73	4	0.388	5.29e-05	3	2
677	GIT2	1	12	1	0.064	0.0019468	1	1
678	APAF1	4	11	4	0.058	5.4e-09	4	4
679	SLC2A13	2	79	4	0.42	7.65e-05	4	2
680	BEST3	1	27	1	0.143	0.00935021	1	1
681	CNOT2	3	17	3	0.09	2.58e-06	1	1
682	OSBPL8	2	18	2	0.096	0.000135579	2	2
683	NR1H4	1	15	1	0.08	0.00300993	0	0
684	TMEM16D	1	87	1	0.462	0.0789303	1	1
685	NT5DC3	1	41	2	0.218	0.00146303	2	1
686	CPNE8	1	29	1	0.154	0.0107116	0	0
687	RAP1B	1	7	1	0.037	0.000674236	0	0
688	LOC643752	1	7	1	0.037	0.000674236	0	0
689	TMTC1	2	69	2	0.366	0.00624789	2	2
690	AMHR2	1	2	1	0.011	5.6e-05	0	0
691	NUP107	1	7	1	0.037	0.000674236	0	0
692	PTPRR	1	24	2	0.127	0.000313824	1	1
693	TMEM117	2	93	4	0.494	0.000162755	4	2
694	CCDC91	1	61	2	0.324	0.0044542	2	1
695	VDR	1	15	1	0.08	0.00300993	0	0
696	PYROXD1	1	9	2	0.048	1.76e-05	2	1
697	SLCO1B1	1	23	2	0.122	0.000277304	2	1
698	FAM119B	1	2	1	0.011	5.6e-05	0	0
699	TMTC2	1	78	1	0.414	0.0654206	1	1
700	SFRS8	1	21	2	0.112	0.00021275	2	1
701	CCDC77	1	5	1	0.027	0.000346436	0	0
702	GEFT	1	2	1	0.011	5.6e-05	0	0
703	SLC16A7	3	35	3	0.186	4.29e-05	2	2
704	CRADD	1	40	2	0.212	0.00136393	2	1
705	ANKS1B	1	81	2	0.43	0.00964515	2	1
706	TSPAN9	2	67	3	0.356	0.000503486	2	1
707	AMDHD1	1	7	2	0.037	8.33e-06	2	1
708	BCAT1	1	52	1	0.276	0.0317935	1	1
709	OVOS2	1	8	1	0.042	0.000877533	0	0
710	P2RX4	1	5	1	0.027	0.000346436	0	0
711	PIK3C2G	1	57	2	0.303	0.00369159	2	1
712	PPFIBP1	1	41	1	0.218	0.0205334	1	1
713	LRRK2	1	22	1	0.117	0.00631748	1	1
714	YAF2	1	12	1	0.064	0.0019468	1	1
715	KITLG	1	21	1	0.112	0.00577644	0	0
716	NINJ2	1	38	2	0.202	0.00117865	2	1
717	PLEKHA5	1	20	1	0.106	0.00525781	0	0
718	FAM19A2	1	99	2	0.526	0.0164208	2	1
719	EEA1	1	13	2	0.069	5.21e-05	2	1
720	CCDC60	1	20	2	0.106	0.000184511	2	1
721	SENP1	1	8	1	0.042	0.000877533	0	0
722	MGAT4C	1	76	1	0.404	0.0625347	1	1
723	CUTL2	1	35	2	0.186	0.000931919	2	1
724	RPH3A	1	19	1	0.101	0.00476186	0	0
725	RBM19	1	65	1	0.345	0.0475002	1	1
726	LOC728215	10	225	20	1.195	0	20	10
727	ATP8A2	4	147	8	0.781	1.48e-07	8	4
728	AKAP11	1	5	2	0.027	3.06e-06	1	1
729	DOCK9	1	64	2	0.34	0.00508416	2	1
730	TPTE2	2	15	3	0.08	1.58e-06	3	2
731	LHFP	1	80	2	0.425	0.00932858	2	1
732	POLR1D	1	14	2	0.074	6.48e-05	2	1
733	ELF1	1	4	1	0.021	0.000222504	0	0
734	ENOX1	1	150	1	0.797	0.190018	1	1
735	HTR2A	1	28	2	0.149	0.000490519	2	1
736	KLHL1	1	83	1	0.441	0.072824	1	1
737	MYCBP2	1	25	1	0.133	0.0080726	1	1
738	GPC5	2	302	5	1.604	0.00611112	5	2
739	NALCN	2	96	4	0.51	0.00018827	4	2
740	LECT1	1	3	1	0.016	0.000125602	1	1
741	PCDH17	1	11	1	0.058	0.00164163	1	1
742	TMCO3	1	21	1	0.112	0.00577644	1	1
743	COG3	1	13	1	0.069	0.00227676	1	1
744	LRCH1	1	50	1	0.266	0.0295989	0	0
745	NBEA	1	83	2	0.441	0.0102969	2	1
746	XPO4	1	19	1	0.101	0.00476186	0	0
747	PAN3	1	21	1	0.112	0.00577644	1	1
748	ERCC5	1	7	1	0.037	0.000674236	1	1
749	ABCC4	1	85	2	0.451	0.0109736	2	1
750	RB1	1	14	1	0.074	0.00263123	1	1
751	SEC23A	1	11	2	0.058	3.18e-05	2	1
752	GOLGA5	1	7	1	0.037	0.000674236	1	1
753	CCNK	1	8	1	0.042	0.000877533	1	1
754	MDGA2	4	97	7	0.515	7.8e-08	7	4
755	RGS6	2	215	4	1.142	0.00633447	4	2
756	FLRT2	1	32	1	0.17	0.0129064	1	1
757	AKAP6	1	119	2	0.632	0.0263985	2	1
758	GCH1	2	7	2	0.037	8.33e-06	0	0
759	C14orf161	1	16	1	0.085	0.00341261	1	1
760	NPAS3	4	290	8	1.54	3.4e-05	8	4
761	SUPT16H	1	10	1	0.053	0.00136151	0	0
762	SOCS4	1	2	1	0.011	5.6e-05	0	0
763	TRAF3	1	10	1	0.053	0.00136151	0	0
764	WDHD1	1	13	1	0.069	0.00227676	0	0
765	STXBP6	1	61	4	0.324	2.27e-05	4	1
766	HEATR4	4	11	4	0.058	5.4e-09	4	4
767	DNAL1	1	2	1	0.011	5.6e-05	0	0
768	LGMN	1	9	1	0.048	0.00110672	1	1
769	RAD51L1	1	115	1	0.611	0.125468	1	1
770	SDCCAG1	1	6	1	0.032	0.000497109	0	0
771	C14orf145	1	68	1	0.361	0.0514531	1	1
772	DAAM1	1	41	1	0.218	0.0205334	1	1
773	RNASE11	2	3	2	0.016	6.66e-07	0	0
774	PPP1R13B	1	16	2	0.085	9.6e-05	2	1
775	NRXN3	1	287	2	1.524	0.197285	2	1
776	PELI2	1	50	1	0.266	0.0295989	1	1
777	PRKD1	1	46	1	0.244	0.0254021	1	1
778	TTLL5	1	27	2	0.143	0.00044156	2	1
779	CCNB1IP1	1	3	1	0.016	0.000125602	0	0
780	PPP2R5E	2	31	4	0.165	8.79e-07	4	2
781	WDR72	4	81	7	0.43	1.99e-08	7	4
782	UBE3A	1	9	1	0.048	0.00110672	1	1
783	SMAD6	1	13	1	0.069	0.00227676	0	0
784	ITGA11	1	50	1	0.266	0.0295989	1	1
785	CORO2B	1	26	1	0.138	0.00870082	0	0
786	NOX5	1	11	1	0.058	0.00164163	0	0
787	IL16	1	23	1	0.122	0.00688069	0	0
788	NTRK3	2	92	2	0.489	0.0135407	2	2
789	MEF2A	1	15	1	0.08	0.00300993	1	1
790	SGK269	2	15	2	0.08	7.94e-05	0	0
791	SEMA6D	1	15	2	0.08	7.94e-05	2	1
792	THSD4	2	169	4	0.898	0.00231758	3	2
793	RORA	4	229	7	1.216	4.06e-05	7	4
794	RYR3	2	194	3	1.03	0.0209079	3	2
795	LRRK1	1	44	2	0.234	0.00178702	2	1
796	LIPC	1	62	2	0.329	0.00465859	2	1
797	TRIM69	2	7	4	0.037	5.74e-10	4	2
798	AGBL1	2	269	4	1.429	0.0154177	4	2
799	CD276	1	7	1	0.037	0.000674236	1	1
800	OTUD7A	1	31	1	0.165	0.0121547	0	0
801	SHC4	1	34	1	0.181	0.0144689	1	1
802	GALK2	1	24	1	0.127	0.00746581	1	1
803	MAP2K1	2	15	2	0.08	7.94e-05	1	1
804	SLCO3A1	1	97	1	0.515	0.0948455	1	1
805	MCTP2	1	51	1	0.271	0.0306884	1	1
806	LOC283755	1	5	1	0.027	0.000346436	0	0
807	FRMD5	1	32	2	0.17	0.000720721	2	1
808	APBA2	2	36	2	0.191	0.00101011	1	1
809	RFXDC2	1	16	1	0.085	0.00341261	1	1
810	AKAP13	5	113	6	0.6	3.3e-06	6	5
811	USP8	1	9	1	0.048	0.00110672	0	0
812	PDIA3	2	4	2	0.021	1.57e-06	2	2
813	CYFIP1	1	15	1	0.08	0.00300993	0	0
814	OCA2	1	66	2	0.351	0.00553238	2	1
815	C15orf24	1	4	1	0.021	0.000222504	0	0
816	UBR1	1	12	1	0.064	0.0019468	0	0
817	MYO5A	1	48	1	0.255	0.027468	1	1
818	UNC13C	1	127	1	0.675	0.147001	1	1
819	MYO1E	1	52	1	0.276	0.0317935	1	1
820	VPS13C	1	15	1	0.08	0.00300993	1	1
821	DAPK2	1	38	1	0.202	0.0178234	1	1
822	TMED3	1	4	1	0.021	0.000222504	0	0
823	C15orf26	1	7	1	0.037	0.000674236	0	0
824	ABHD2	1	23	1	0.122	0.00688069	1	1
825	IQGAP1	1	23	1	0.122	0.00688069	1	1
826	HERC2	1	15	1	0.08	0.00300993	0	0
827	AP4E1	1	10	1	0.053	0.00136151	0	0
828	TARSL2	1	6	1	0.032	0.000497109	1	1
829	GPR176	1	25	2	0.133	0.000353309	2	1
830	CATSPER2	1	3	1	0.016	0.000125602	0	0
831	CHD9	1	28	1	0.149	0.0100205	0	0
832	CIITA	1	21	2	0.112	0.00021275	1	1
833	ABCC6	3	15	6	0.08	3.77e-12	6	3
834	CNTNAP4	1	74	2	0.393	0.0075579	2	1
835	CDYL2	1	64	1	0.34	0.0462084	1	1
836	C16orf61	1	9	2	0.048	1.76e-05	2	1
837	PKD1L2	1	34	2	0.181	0.000857679	1	1
838	C16orf35	1	15	1	0.08	0.00300993	0	0
839	ADAMTS18	3	84	6	0.446	4.73e-07	6	3
840	A2BP1	4	797	7	4.233	0.0662366	7	4
841	KIFC3	1	7	1	0.037	0.000674236	0	0
842	CNGB1	1	27	1	0.143	0.00935021	0	0
843	HYDIN	16	43	25	0.228	1.11e-16	15	13
844	CDH13	6	601	14	3.192	1.42e-06	14	6
845	ABCC1	1	45	2	0.239	0.00190414	2	1
846	DYNLRB2	1	4	1	0.021	0.000222504	1	1
847	TMEM112	1	17	2	0.09	0.000114668	2	1
848	BFAR	1	2	1	0.011	5.6e-05	0	0
849	ABAT	1	37	1	0.197	0.0169566	0	0
850	SNTB2	1	9	1	0.048	0.00110672	0	0
851	NFAT5	1	16	1	0.085	0.00341261	0	0
852	WWP2	1	42	1	0.223	0.0214725	0	0
853	CCNF	1	5	1	0.027	0.000346436	0	0
854	PPL	3	8	5	0.042	7.88e-12	4	3
855	PDXDC1	1	5	1	0.027	0.000346436	0	0
856	CKLF	1	4	1	0.021	0.000222504	0	0
857	LRRC36	1	3	1	0.016	0.000125602	0	0
858	CRISPLD2	1	18	2	0.096	0.000135579	2	1
859	MGRN1	1	8	2	0.042	1.24e-05	2	1
860	RPGRIP1L	1	13	2	0.069	5.21e-05	2	1
861	METTL9	1	8	1	0.042	0.000877533	0	0
862	GRIN2A	1	164	2	0.871	0.0581742	2	1
863	XYLT1	1	83	2	0.441	0.0102969	2	1
864	IL21R	1	13	1	0.069	0.00227676	0	0
865	USP10	1	23	2	0.122	0.000277304	2	1
866	LOC400506	1	3	1	0.016	0.000125602	0	0
867	GSG1L	1	32	1	0.17	0.0129064	1	1
868	SLC6A2	1	26	2	0.138	0.000395855	2	1
869	VAC14	1	20	1	0.106	0.00525781	0	0
870	KRT39	1	5	2	0.027	3.06e-06	2	1
871	KIAA1267	54	51	61	0.271	0	58	52
872	HRNBP3	4	63	8	0.335	1.07e-10	8	4
873	C17orf28	1	2	1	0.011	5.6e-05	0	0
874	C17orf38	1	13	1	0.069	0.00227676	1	1
875	FLCN	1	5	1	0.027	0.000346436	1	1
876	ULK2	1	13	1	0.069	0.00227676	0	0
877	EFTUD2	1	9	1	0.048	0.00110672	0	0
878	CA10	4	132	6	0.701	8.97e-06	5	3
879	LPO	2	9	2	0.048	1.76e-05	2	2
880	CLTC	1	16	1	0.085	0.00341261	1	1
881	EFCAB3	1	2	1	0.011	5.6e-05	0	0
882	WDR68	1	3	1	0.016	0.000125602	0	0
883	RGS9	1	21	1	0.112	0.00577644	0	0
884	PITPNC1	3	50	5	0.266	3.88e-07	5	3
885	SRP68	1	5	1	0.027	0.000346436	0	0
886	MXRA7	1	6	1	0.032	0.000497109	0	0
887	COG1	2	5	4	0.027	1.08e-10	4	2
888	SPECC1	2	22	3	0.117	7.08e-06	3	2
889	EFCAB5	2	7	2	0.037	8.33e-06	0	0
890	RNF43	1	5	1	0.027	0.000346436	0	0
891	DNAH9	1	69	1	0.366	0.0527961	0	0
892	SLC6A4	1	7	1	0.037	0.000674236	0	0
893	ACCN1	5	100	7	0.531	9.81e-08	7	5
894	NPEPPS	1	3	1	0.016	0.000125602	1	1
895	SKAP1	1	50	2	0.266	0.00256114	2	1
896	CROP	1	2	1	0.011	5.6e-05	1	1
897	ADORA2B	1	7	1	0.037	0.000674236	0	0
898	SKIP	1	2	1	0.011	5.6e-05	0	0
899	PITPNA	1	3	1	0.016	0.000125602	0	0
900	PRKCA	1	125	2	0.664	0.0298981	2	1
901	BRCA1	1	11	1	0.058	0.00164163	0	0
902	STXBP4	1	31	1	0.165	0.0121547	1	1
903	RPS6KB1	1	3	1	0.016	0.000125602	0	0
904	USP32	1	8	1	0.042	0.000877533	1	1
905	TAOK1	2	11	2	0.058	3.18e-05	0	0
906	MYO1D	1	75	2	0.398	0.00783781	1	1
907	CACNB1	1	2	1	0.011	5.6e-05	0	0
908	PLEKHM1	7	3	7	0.016	0	2	2
909	STAT5B	1	4	1	0.021	0.000222504	0	0
910	SEZ6	1	2	1	0.011	5.6e-05	0	0
911	TEX2	2	23	4	0.122	2.05e-07	4	2
912	UNC45B	1	9	1	0.048	0.00110672	1	1
913	NSF	4	12	4	0.064	8.31e-09	0	0
914	MAP2K6	1	23	1	0.122	0.00688069	1	1
915	MYH10	2	32	2	0.17	0.000720721	1	1
916	CCDC46	3	97	5	0.515	1.67e-05	5	3
917	SNIP	1	7	1	0.037	0.000674236	0	0
918	ARHGAP27	1	2	1	0.011	5.6e-05	0	0
919	RAB37	1	3	1	0.016	0.000125602	0	0
920	BRIP1	1	13	1	0.069	0.00227676	1	1
921	NCOR1	1	18	1	0.096	0.00428884	0	0
922	WIPI1	1	12	2	0.064	4.11e-05	2	1
923	PGS1	1	11	2	0.058	3.18e-05	2	1
924	FOXK2	1	12	1	0.064	0.0019468	0	0
925	SSH2	1	17	1	0.09	0.003839	0	0
926	BZRAP1	1	4	1	0.021	0.000222504	0	0
927	SEC14L1	1	7	1	0.037	0.000674236	0	0
928	NF1	2	16	2	0.085	9.6e-05	1	1
929	DNAH2	1	10	1	0.053	0.00136151	1	1
930	GLP2R	1	26	1	0.138	0.00870082	1	1
931	COX10	1	21	1	0.112	0.00577644	1	1
932	STX8	2	66	4	0.351	3.3e-05	4	2
933	ALDH3A1	1	3	1	0.016	0.000125602	0	0
934	SLC39A11	1	128	2	0.68	0.0317349	2	1
935	RIT2	7	67	14	0.356	1.11e-16	14	7
936	CDH2	1	42	2	0.223	0.00156653	2	1
937	FHOD3	1	145	1	0.77	0.180514	1	1
938	BRUNOL4	1	68	3	0.361	0.000531987	3	1
939	MBD2	2	12	2	0.064	4.11e-05	2	2
940	NEDD4L	4	98	8	0.521	4.84e-09	8	4
941	PIGN	1	23	1	0.122	0.00688069	1	1
942	NETO1	1	57	1	0.303	0.0375475	1	1
943	C18orf1	2	99	4	0.526	0.000216724	4	2
944	FBXO15	1	13	1	0.069	0.00227676	1	1
945	MIB1	2	11	2	0.058	3.18e-05	0	0
946	C18orf19	1	6	1	0.032	0.000497109	0	0
947	SERPINB10	1	8	1	0.042	0.000877533	1	1
948	CIDEA	1	5	1	0.027	0.000346436	0	0
949	DLGAP1	1	59	1	0.313	0.0399522	1	1
950	DTNA	1	63	1	0.335	0.04493	1	1
951	NOL4	2	29	3	0.154	2.07e-05	3	2
952	C18orf34	3	56	6	0.297	3.15e-08	6	3
953	CCBE1	1	101	2	0.536	0.0173017	2	1
954	IMPACT	1	5	1	0.027	0.000346436	0	0
955	ENOSF1	2	14	2	0.074	6.48e-05	2	2
956	ASXL3	1	40	1	0.212	0.019612	0	0
957	CCDC102B	1	78	1	0.414	0.0654206	1	1
958	CLUL1	1	12	2	0.064	4.11e-05	1	1
959	PARD6G	1	18	1	0.096	0.00428884	1	1
960	SERPINB2	1	10	2	0.053	2.4e-05	2	1
961	RTTN	1	25	1	0.133	0.0080726	1	1
962	SETBP1	1	82	2	0.436	0.00996791	2	1
963	RPS5	1	6	1	0.032	0.000497109	1	1
964	PSG1	1	3	1	0.016	0.000125602	0	0
965	SLC1A5	1	2	1	0.011	5.6e-05	0	0
966	TRIM28	1	2	1	0.011	5.6e-05	0	0
967	NLRP8	1	9	1	0.048	0.00110672	1	1
968	ZNF765	1	5	1	0.027	0.000346436	1	1
969	LOC388503	1	3	1	0.016	0.000125602	0	0
970	ZNF321	1	4	1	0.021	0.000222504	1	1
971	ZNF816A	1	4	1	0.021	0.000222504	1	1
972	GP6	2	9	3	0.048	2.09e-07	0	0
973	ZNF331	1	17	1	0.09	0.003839	0	0
974	KIR3DP1	4	7	4	0.037	5.74e-10	3	3
975	MAG	1	3	1	0.016	0.000125602	0	0
976	ZNF431	1	4	1	0.021	0.000222504	0	0
977	KIR2DS4	1	2	1	0.011	5.6e-05	0	0
978	KIAA1086	1	4	1	0.021	0.000222504	1	1
979	CRX	2	6	2	0.032	5.27e-06	2	2
980	UHRF1	1	8	1	0.042	0.000877533	1	1
981	GATAD2A	1	7	1	0.037	0.000674236	0	0
982	PSG5	1	3	1	0.016	0.000125602	0	0
983	HNRPUL1	1	8	1	0.042	0.000877533	1	1
984	PSG9	1	3	1	0.016	0.000125602	0	0
985	ZNF813	1	3	1	0.016	0.000125602	1	1
986	PIP5K1C	1	2	1	0.011	5.6e-05	0	0
987	INSR	1	33	1	0.175	0.0136779	0	0
988	NLRP7	1	6	1	0.032	0.000497109	0	0
989	ELMO2	1	6	1	0.032	0.000497109	0	0
990	SLC13A3	1	27	2	0.143	0.00044156	2	1
991	EYA2	1	117	1	0.621	0.129003	1	1
992	SULF2	1	20	1	0.106	0.00525781	0	0
993	CSE1L	1	8	1	0.042	0.000877533	0	0
994	DDX27	1	6	1	0.032	0.000497109	0	0
995	PTGIS	1	10	1	0.053	0.00136151	0	0
996	SNAI1	1	3	1	0.016	0.000125602	0	0
997	TSHZ2	1	125	3	0.664	0.00478853	3	1
998	ATRN	1	17	1	0.09	0.003839	1	1
999	TPX2	1	5	1	0.027	0.000346436	0	0
1000	RALY	2	10	2	0.053	2.4e-05	1	1
1001	NCOA6	1	17	1	0.09	0.003839	0	0
1002	EIF6	1	5	1	0.027	0.000346436	1	1
1003	UQCC	1	16	1	0.085	0.00341261	1	1
1004	TGM2	1	4	1	0.021	0.000222504	0	0
1005	C20orf23	1	88	2	0.467	0.0120358	2	1
1006	BCAS1	6	41	10	0.218	1.11e-15	10	6
1007	MACROD2	8	506	15	2.687	2.86e-08	15	8
1008	CHGB	1	3	1	0.016	0.000125602	0	0
1009	SPTLC3	1	82	2	0.436	0.00996791	2	1
1010	ITCH	1	10	2	0.053	2.4e-05	2	1
1011	RIN2	5	44	10	0.234	2.44e-15	10	5
1012	C20orf39	1	35	2	0.186	0.000931919	2	1
1013	RSPO4	1	16	2	0.085	9.6e-05	1	1
1014	SIRPA	1	8	1	0.042	0.000877533	0	0
1015	C20orf114	1	4	1	0.021	0.000222504	0	0
1016	CEP250	1	9	1	0.048	0.00110672	1	1
1017	CTNNBL1	2	38	3	0.202	5.89e-05	2	2
1018	PTPRT	1	326	1	1.731	0.516464	1	1
1019	PREX1	1	40	1	0.212	0.019612	0	0
1020	KCNB1	1	22	1	0.117	0.00631748	1	1
1021	C20orf94	2	36	4	0.191	1.82e-06	4	2
1022	PHACTR3	1	50	1	0.266	0.0295989	1	1
1023	CDH26	1	13	1	0.069	0.00227676	0	0
1024	C20orf117	1	4	2	0.021	1.57e-06	2	1
1025	DIDO1	1	10	1	0.053	0.00136151	0	0
1026	LIPI	3	18	4	0.096	6.15e-08	2	1
1027	N6AMT1	1	5	1	0.027	0.000346436	1	1
1028	KCNJ6	1	108	2	0.574	0.0205891	2	1
1029	PCNT	1	13	1	0.069	0.00227676	0	0
1030	IFNAR1	1	5	1	0.027	0.000346436	0	0
1031	TMEM50B	1	4	1	0.021	0.000222504	0	0
1032	TIAM1	3	117	4	0.621	0.000461909	4	3
1033	NCAM2	2	98	4	0.521	0.000206899	4	2
1034	MRPL39	1	8	1	0.042	0.000877533	0	0
1035	C21orf34	1	106	1	0.563	0.109872	1	1
1036	SIM2	1	9	1	0.048	0.00110672	0	0
1037	IGSF5	1	38	2	0.202	0.00117865	2	1
1038	PRSS7	1	28	2	0.149	0.000490519	2	1
1039	ATP6V1E1	1	13	1	0.069	0.00227676	0	0
1040	BIK	1	4	1	0.021	0.000222504	1	1
1041	SAMM50	1	11	1	0.058	0.00164163	0	0
1042	TOP3B	1	4	1	0.021	0.000222504	0	0
1043	MED15	1	11	1	0.058	0.00164163	0	0
1044	UBE2L3	1	5	1	0.027	0.000346436	0	0
1045	SYN3	2	157	7	0.834	2.77e-06	7	2
1046	PARVB	1	44	1	0.234	0.0234031	1	1
1047	CECR1	1	5	2	0.027	3.06e-06	2	1
1048	ISX	3	15	6	0.08	3.77e-12	4	3
1049	TBC1D22A	1	113	2	0.6	0.0231322	2	1
1050	PI4KA	1	26	1	0.138	0.00870082	0	0
1051	SPECC1L	1	13	1	0.069	0.00227676	1	1
1052	NUP50	1	13	2	0.069	5.21e-05	2	1
1053	ADRBK2	1	12	1	0.064	0.0019468	0	0
1054	PHF21B	1	32	2	0.17	0.000720721	2	1
1055	ARFGAP3	1	14	1	0.074	0.00263123	1	1
1056	PACSIN2	1	22	2	0.117	0.000243646	2	1
1057	IL17RA	1	9	1	0.048	0.00110672	0	0
1058	D15Wsu75e	1	6	1	0.032	0.000497109	1	1
1059	TPST2	1	16	2	0.085	9.6e-05	2	1
1060	MTMR3	1	20	1	0.106	0.00525781	1	1
1061	SFI1	1	17	1	0.09	0.003839	0	0
1062	TIMP3	1	18	1	0.096	0.00428884	1	1
1063	CACNG2	1	34	1	0.181	0.0144689	1	1
1064	TMEM184B	1	8	1	0.042	0.000877533	0	0
1065	CPT1B	1	5	1	0.027	0.000346436	0	0
1066	CHKB	1	5	1	0.027	0.000346436	0	0
1067	BPIL2	1	13	2	0.069	5.21e-05	2	1
1068	MKL1	1	14	1	0.074	0.00263123	0	0
1069	XG	55	19	55	0.101	0	32	32
1070	DMD	6	120	12	0.637	2.55e-13	12	6
1071	DHRSX	2	27	2	0.143	0.00044156	0	0
1072	ZNF81	1	7	1	0.037	0.000674236	0	0
1073	COL4A6	1	22	2	0.117	0.000243646	1	1
1074	2006-09-01	1	8	1	0.042	0.000877533	1	1
1075	GABRA3	1	21	1	0.112	0.00577644	1	1
1076	MECP2	2	6	2	0.032	5.27e-06	2	2
1077	LANCL3	1	11	2	0.058	3.18e-05	1	1
1078	PNPLA4	1	3	1	0.016	0.000125602	1	1
1079	GRIA3	2	35	4	0.186	1.58e-06	4	2
1080	DACH2	3	63	6	0.335	6.96e-08	6	3
1081	MAOB	1	10	1	0.053	0.00136151	1	1
1082	MCF2	1	12	1	0.064	0.0019468	1	1
1083	ATP11C	1	8	2	0.042	1.24e-05	2	1
1084	GYG2	2	6	2	0.032	5.27e-06	0	0
1085	PFKFB1	1	4	1	0.021	0.000222504	0	0
1086	SLC25A6	1	3	1	0.016	0.000125602	0	0
1087	HDHD1A	1	13	1	0.069	0.00227676	0	0
1088	PHEX	1	37	1	0.197	0.0169566	1	1
1089	PHF8	2	6	2	0.032	5.27e-06	0	0
1090	PCDH19	1	11	1	0.058	0.00164163	0	0
1091	SRPX2	1	5	1	0.027	0.000346436	0	0
1092	DIAPH2	1	58	2	0.308	0.0038741	2	1
1093	PCDH11X	1	22	2	0.117	0.000243646	2	1
1094	GPC4	1	8	1	0.042	0.000877533	1	1
1095	DGKK	1	11	1	0.058	0.00164163	0	0
1096	BRWD3	1	2	1	0.011	5.6e-05	0	0
1097	SYN1	1	3	1	0.016	0.000125602	1	1
1098	HTR2C	1	17	1	0.09	0.003839	0	0
1099	SMARCA1	1	4	1	0.021	0.000222504	0	0
