# Supplementary material for: The prognostic role of intragenic copy number breakpoints and identification of novel fusion genes in paediatric high grade glioma
Source: Acta Neuropathol Commun. 2014 Feb 18;2:23. doi: 10.1186/2051-5960-2-23 (PMC3938307; doi:10.1186/2051-5960-2-23)
Supplement: Supplementary file 2 — Additional file 2: Table S2: Final output from iCNA algorithm detailing 288 filtered intragenic copy number breakpoints in 100 cases of paediatric high grade glioma. (XLSX 72 KB) [file 40478_2013_98_MOESM2_ESM.xlsx]

## Sheet: Key
Unique ID	Numerical identifier for each unique intragenic breakpoint
Gene	HUGO gene name encompassing the break
Nsamples	Number of samples containing break
Nprobes	Number of probes spanning the break
Observed	Observed number of breaks
Expected	Expected number of breaks based upon gene size and breaks per sample
pval	p value (O-E)/SE
Observed.hc	Observed number of breaks at high confidence
Nsamples.hc	Number of samples containing break at high confidence

## Sheet: iCNA breakpoints filtered
Break ID	Gene	Nsamples	Nprobes	Observed	Expected	pval	Observed.hc	Nsamples.hc
1	ABHD2	1	23	1	0.122	0.00688069	1	1
2	ACO1	2	11	2	0.058	3.18e-05	1	1
3	ADAMTS18	3	84	6	0.446	4.73e-07	6	3
	ADAMTS18	3	84	6	0.446	4.73e-07	6	3
	ADAMTS18	3	84	6	0.446	4.73e-07	6	3
4	AGPAT4	1	43	2	0.228	0.0016745	2	1
5	AKAP11	1	5	2	0.027	3.06e-06	1	1
6	ALDH9A1	6	10	12	0.053	1.11e-16	12	6
	ALDH9A1	6	10	12	0.053	1.11e-16	12	6
	ALDH9A1	6	10	12	0.053	1.11e-16	12	6
	ALDH9A1	6	10	12	0.053	1.11e-16	12	6
	ALDH9A1	6	10	12	0.053	1.11e-16	12	6
	ALDH9A1	6	10	12	0.053	1.11e-16	12	6
7	AMDHD1	1	7	2	0.037	8.33e-06	2	1
8	ANKRD26	1	13	1	0.069	0.00227676	1	1
9	ANKS1B	1	81	2	0.43	0.00964515	2	1
10	AP1S3	1	16	1	0.085	0.00341261	1	1
11	AP3B1	1	27	1	0.143	0.00935021	1	1
12	APBB1IP	1	27	1	0.143	0.00935021	1	1
13	ARFGAP3	1	14	1	0.074	0.00263123	1	1
14	ARHGAP10	1	50	2	0.266	0.00256114	1	1
15	ARID5B	1	30	2	0.159	0.000598566	2	1
16	ARMC4	1	28	2	0.149	0.000490519	2	1
17	ATP11C	1	8	2	0.042	1.24e-05	2	1
18	ATP1A4	2	12	3	0.064	6.53e-07	2	1
19	ATP6V1C1	1	13	1	0.069	0.00227676	1	1
20	ATRN	1	17	1	0.09	0.003839	1	1
21	B4GALT1	1	15	2	0.08	7.94e-05	2	1
22	BAZ2B	1	50	2	0.266	0.00256114	2	1
23	BEST3	1	27	1	0.143	0.00935021	1	1
24	BICC1	1	65	2	0.345	0.00530542	2	1
25	BIK	1	4	1	0.021	0.000222504	1	1
26	BMP5	1	18	2	0.096	0.000135579	2	1
27	BPIL2	1	13	2	0.069	5.21e-05	2	1
28	BRIP1	1	13	1	0.069	0.00227676	1	1
29	BTAF1	1	11	1	0.058	0.00164163	1	1
30	C14orf161	1	16	1	0.085	0.00341261	1	1
31	C17orf38	1	13	1	0.069	0.00227676	1	1
32	C18orf1	2	99	4	0.526	0.000216724	4	2
	C18orf1	2	99	4	0.526	0.000216724	4	2
33	C1orf110	1	9	1	0.048	0.00110672	1	1
34	C1orf175	1	18	2	0.096	0.000135579	2	1
35	C20orf117	1	4	2	0.021	1.57e-06	2	1
36	C20orf94	2	36	4	0.191	1.82e-06	4	2
	C20orf94	2	36	4	0.191	1.82e-06	4	2
37	C9orf98	1	26	1	0.138	0.00870082	1	1
38	CARD11	1	27	1	0.143	0.00935021	1	1
39	CCDC60	1	20	2	0.106	0.000184511	2	1
40	CCDC66	1	9	2	0.048	1.76e-05	1	1
41	CCDC91	1	61	2	0.324	0.0044542	2	1
42	CCNK	1	8	1	0.042	0.000877533	1	1
43	CD276	1	7	1	0.037	0.000674236	1	1
44	CD84	1	9	1	0.048	0.00110672	1	1
45	CDH2	1	42	2	0.223	0.00156653	2	1
46	CECR1	1	5	2	0.027	3.06e-06	2	1
47	CEP250	1	9	1	0.048	0.00110672	1	1
48	CHIC2	1	2	1	0.011	5.6e-05	1	1
49	CIITA	1	21	2	0.112	0.00021275	1	1
50	CLTC	1	16	1	0.085	0.00341261	1	1
51	CNOT2	3	17	3	0.09	2.58e-06	1	1
52	COG1	2	5	4	0.027	1.08e-10	4	2
	COG1	2	5	4	0.027	1.08e-10	4	2
53	COG3	1	13	1	0.069	0.00227676	1	1
54	COL4A6	1	22	2	0.117	0.000243646	1	1
55	COL5A1	1	40	2	0.212	0.00136393	2	1
56	COLQ	1	22	2	0.117	0.000243646	2	1
57	COX7B2	1	31	2	0.165	0.000657836	2	1
58	CPE	1	25	1	0.133	0.0080726	1	1
59	CRADD	1	40	2	0.212	0.00136393	2	1
60	CRISPLD2	1	18	2	0.096	0.000135579	2	1
61	CROP	1	2	1	0.011	5.6e-05	1	1
62	CRX	2	6	2	0.032	5.27e-06	2	2
	CRX	2	6	2	0.032	5.27e-06	2	2
63	CSMD2	2	169	4	0.898	0.00231758	4	2
	CSMD2	2	169	4	0.898	0.00231758	4	2
64	CSMD3	5	165	9	0.876	3.33e-08	8	4
	CSMD3	5	165	9	0.876	3.33e-08	8	4
	CSMD3	5	165	9	0.876	3.33e-08	8	4
	CSMD3	5	165	9	0.876	3.33e-08	8	4
65	CTTNBP2	1	11	1	0.058	0.00164163	1	1
66	CUL1	1	15	1	0.08	0.00300993	1	1
67	CUTL2	1	35	2	0.186	0.000931919	2	1
68	CXCL13	1	16	2	0.085	9.6e-05	2	1
69	CXXC6	1	10	1	0.053	0.00136151	1	1
70	CYFIP2	1	41	2	0.218	0.00146303	1	1
71	D15Wsu75e	1	6	1	0.032	0.000497109	1	1
72	DAAM2	1	22	1	0.117	0.00631748	1	1
73	DACH2	3	63	6	0.335	6.96e-08	6	3
	DACH2	3	63	6	0.335	6.96e-08	6	3
	DACH2	3	63	6	0.335	6.96e-08	6	3
74	DCDC2	1	23	2	0.122	0.000277304	2	1
75	DDEF1	1	69	2	0.366	0.00624789	2	1
76	DHX57	1	12	1	0.064	0.0019468	1	1
77	DIAPH2	1	58	2	0.308	0.0038741	2	1
78	DNAH2	1	10	1	0.053	0.00136151	1	1
79	DNAJB11	1	5	1	0.027	0.000346436	1	1
80	DOCK9	1	64	2	0.34	0.00508416	2	1
81	DPY19L1	1	20	2	0.106	0.000184511	1	1
82	DPYSL2	1	27	1	0.143	0.00935021	1	1
83	DSP	1	20	2	0.106	0.000184511	2	1
84	DST	1	33	2	0.175	0.000787307	2	1
85	DYNLRB2	1	4	1	0.021	0.000222504	1	1
86	ECOP	1	12	1	0.064	0.0019468	1	1
87	EDARADD	1	23	1	0.122	0.00688069	1	1
88	EEA1	1	13	2	0.069	5.21e-05	2	1
89	EIF6	1	5	1	0.027	0.000346436	1	1
90	EPHA7	1	26	2	0.138	0.000395855	2	1
91	ERCC5	1	7	1	0.037	0.000674236	1	1
92	EXOC6B	1	45	2	0.239	0.00190414	2	1
93	FAF1	2	32	2	0.17	0.000720721	2	2
	FAF1	2	32	2	0.17	0.000720721	2	2
94	FARS2	2	143	3	0.76	0.00761251	3	2
	FARS2	2	143	3	0.76	0.00761251	3	2
95	FIP1L1	1	17	1	0.09	0.003839	1	1
96	GABRA2	2	17	4	0.09	4.64e-08	4	2
	GABRA2	2	17	4	0.09	4.64e-08	4	2
97	GABRA3	1	21	1	0.112	0.00577644	1	1
98	GALK2	1	24	1	0.127	0.00746581	1	1
99	GALNACT-2	1	5	1	0.027	0.000346436	1	1
100	GAP43	1	21	1	0.112	0.00577644	1	1
101	GIT2	1	12	1	0.064	0.0019468	1	1
102	GLP2R	1	26	1	0.138	0.00870082	1	1
103	GNG4	1	24	2	0.127	0.000313824	2	1
104	GOLGA5	1	7	1	0.037	0.000674236	1	1
105	GPC4	1	8	1	0.042	0.000877533	1	1
106	GPX3	1	7	2	0.037	8.33e-06	1	1
107	GRIA3	2	35	4	0.186	1.58e-06	4	2
	GRIA3	2	35	4	0.186	1.58e-06	4	2
108	GTF2E2	1	11	1	0.058	0.00164163	1	1
109	HMGCLL1	2	46	4	0.244	5.92e-06	3	2
	HMGCLL1	2	46	4	0.244	5.92e-06	3	2
110	HNRPUL1	1	8	1	0.042	0.000877533	1	1
111	HSD17B4	2	15	4	0.08	2.5e-08	4	2
	HSD17B4	2	15	4	0.08	2.5e-08	4	2
112	HTR2A	1	28	2	0.149	0.000490519	2	1
113	IGSF5	1	38	2	0.202	0.00117865	2	1
114	IL1RAP	1	48	2	0.255	0.00228381	2	1
115	INDOL1	3	29	6	0.154	3.57e-10	6	3
	INDOL1	3	29	6	0.154	3.57e-10	6	3
	INDOL1	3	29	6	0.154	3.57e-10	6	3
116	INTS3	1	7	2	0.037	8.33e-06	2	1
117	IQGAP1	1	23	1	0.122	0.00688069	1	1
118	ITCH	1	10	2	0.053	2.4e-05	2	1
119	ITGA1	5	39	6	0.207	2.71e-09	5	4
	ITGA1	5	39	6	0.207	2.71e-09	5	4
	ITGA1	5	39	6	0.207	2.71e-09	5	4
	ITGA1	5	39	6	0.207	2.71e-09	5	4
120	ITGB5	1	34	2	0.181	0.000857679	2	1
121	ITPKB	15	23	30	0.122	0	30	15
	ITPKB	15	23	30	0.122	0	30	15
	ITPKB	15	23	30	0.122	0	30	15
	ITPKB	15	23	30	0.122	0	30	15
	ITPKB	15	23	30	0.122	0	30	15
	ITPKB	15	23	30	0.122	0	30	15
	ITPKB	15	23	30	0.122	0	30	15
	ITPKB	15	23	30	0.122	0	30	15
	ITPKB	15	23	30	0.122	0	30	15
	ITPKB	15	23	30	0.122	0	30	15
	ITPKB	15	23	30	0.122	0	30	15
	ITPKB	15	23	30	0.122	0	30	15
	ITPKB	15	23	30	0.122	0	30	15
	ITPKB	15	23	30	0.122	0	30	15
	ITPKB	15	23	30	0.122	0	30	15
122	KCNB1	1	22	1	0.117	0.00631748	1	1
123	KCND2	2	66	2	0.351	0.00553238	2	2
	KCND2	2	66	2	0.351	0.00553238	2	2
124	KCNJ1	1	7	1	0.037	0.000674236	1	1
125	KCNMB2	3	60	4	0.319	2.1e-05	4	3
	KCNMB2	3	60	4	0.319	2.1e-05	4	3
	KCNMB2	3	60	4	0.319	2.1e-05	4	3
126	KCTD8	1	22	2	0.117	0.000243646	2	1
127	KHDRBS3	1	32	2	0.17	0.000720721	2	1
128	KIAA0415	1	5	1	0.027	0.000346436	1	1
129	KIAA0888	1	11	2	0.058	3.18e-05	2	1
130	KIAA0999	1	41	2	0.218	0.00146303	1	1
131	KIAA1086	1	4	1	0.021	0.000222504	1	1
132	KIDINS220	1	9	1	0.048	0.00110672	1	1
133	KIF17	1	12	1	0.064	0.0019468	1	1
134	KIF24	1	13	1	0.069	0.00227676	1	1
135	KIRREL3	3	171	5	0.908	0.000360259	5	3
	KIRREL3	3	171	5	0.908	0.000360259	5	3
	KIRREL3	3	171	5	0.908	0.000360259	5	3
136	KLHL24	1	11	1	0.058	0.00164163	1	1
137	KRT39	1	5	2	0.027	3.06e-06	2	1
138	LANCL2	1	15	1	0.08	0.00300993	1	1
139	LANCL3	1	11	2	0.058	3.18e-05	1	1
140	LECT1	1	3	1	0.016	0.000125602	1	1
141	LEF1	1	18	2	0.096	0.000135579	2	1
142	LGALS8	1	9	1	0.048	0.00110672	1	1
143	LGMN	1	9	1	0.048	0.00110672	1	1
144	LIPC	1	62	2	0.329	0.00465859	2	1
145	LIPI	3	18	4	0.096	6.15e-08	2	1
146	LMBRD1	1	14	1	0.074	0.00263123	1	1
147	LOC93349	1	18	2	0.096	0.000135579	2	1
148	LPHN2	1	28	2	0.149	0.000490519	1	1
149	LRRK2	1	22	1	0.117	0.00631748	1	1
150	LYRM4	1	42	2	0.223	0.00156653	2	1
151	MAMDC2	1	50	2	0.266	0.00256114	2	1
152	MAOB	1	10	1	0.053	0.00136151	1	1
153	MAP2K1	2	15	2	0.08	7.94e-05	1	1
154	MAP2K6	1	23	1	0.122	0.00688069	1	1
155	MBD2	2	12	2	0.064	4.11e-05	2	2
	MBD2	2	12	2	0.064	4.11e-05	2	2
156	MCF2	1	12	1	0.064	0.0019468	1	1
157	MDGA2	4	97	7	0.515	7.8e-08	7	4
	MDGA2	4	97	7	0.515	7.8e-08	7	4
	MDGA2	4	97	7	0.515	7.8e-08	7	4
	MDGA2	4	97	7	0.515	7.8e-08	7	4
158	MECP2	2	6	2	0.032	5.27e-06	2	2
	MECP2	2	6	2	0.032	5.27e-06	2	2
159	MEF2A	1	15	1	0.08	0.00300993	1	1
160	MEIS1	1	23	2	0.122	0.000277304	2	1
161	MGRN1	1	8	2	0.042	1.24e-05	2	1
162	MICALCL	1	28	2	0.149	0.000490519	2	1
163	MMP20	2	11	2	0.058	3.18e-05	2	2
	MMP20	2	11	2	0.058	3.18e-05	2	2
164	MTA3	1	11	1	0.058	0.00164163	1	1
165	MTAP	2	17	2	0.09	0.000114668	2	2
	MTAP	2	17	2	0.09	0.000114668	2	2
166	MTHFD2L	1	24	2	0.127	0.000313824	2	1
167	MTMR3	1	20	1	0.106	0.00525781	1	1
168	MYH10	2	32	2	0.17	0.000720721	1	1
169	MYL1	1	6	1	0.032	0.000497109	1	1
170	MYO1A	1	5	1	0.027	0.000346436	1	1
171	MYO1D	1	75	2	0.398	0.00783781	1	1
172	MYO3A	2	73	4	0.388	5.29e-05	4	2
	MYO3A	2	73	4	0.388	5.29e-05	4	2
173	NCOA1	1	18	2	0.096	0.000135579	2	1
174	NF1	2	16	2	0.085	9.6e-05	1	1
175	NLRP8	1	9	1	0.048	0.00110672	1	1
176	NOL4	2	29	3	0.154	2.07e-05	3	2
	NOL4	2	29	3	0.154	2.07e-05	3	2
177	NOX4	2	24	2	0.127	0.000313824	2	2
	NOX4	2	24	2	0.127	0.000313824	2	2
178	NPSR1	1	42	2	0.223	0.00156653	2	1
179	NTRK2	2	38	3	0.202	5.89e-05	3	2
	NTRK2	2	38	3	0.202	5.89e-05	3	2
180	OSBPL8	2	18	2	0.096	0.000135579	2	2
	OSBPL8	2	18	2	0.096	0.000135579	2	2
181	PACSIN2	1	22	2	0.117	0.000243646	2	1
182	PAN3	1	21	1	0.112	0.00577644	1	1
183	PARD6G	1	18	1	0.096	0.00428884	1	1
184	PBRM1	1	19	1	0.101	0.00476186	1	1
185	PCDH11X	1	22	2	0.117	0.000243646	2	1
186	PCDH17	1	11	1	0.058	0.00164163	1	1
187	PCMT1	1	4	1	0.021	0.000222504	1	1
188	PDCD10	1	6	1	0.032	0.000497109	1	1
189	PDCD4	1	6	2	0.032	5.27e-06	1	1
190	PET112L	1	25	2	0.133	0.000353309	2	1
191	PHCA	2	24	3	0.127	9.94e-06	3	2
	PHCA	2	24	3	0.127	9.94e-06	3	2
192	PHF21B	1	32	2	0.17	0.000720721	2	1
193	PHIP	2	9	3	0.048	2.09e-07	2	1
194	PLEKHG1	1	60	2	0.319	0.00425535	2	1
195	POLR1D	1	14	2	0.074	6.48e-05	2	1
196	PPP2R5E	2	31	4	0.165	8.79e-07	4	2
	PPP2R5E	2	31	4	0.165	8.79e-07	4	2
197	PRLR	2	37	4	0.197	2.07e-06	4	2
	PRLR	2	37	4	0.197	2.07e-06	4	2
198	PROS1	1	5	1	0.027	0.000346436	1	1
199	PRSS7	1	28	2	0.149	0.000490519	2	1
200	PSMA1	2	9	2	0.048	1.76e-05	1	1
201	PTPLB	1	22	1	0.117	0.00631748	1	1
202	PTPRE	2	33	2	0.175	0.000787307	2	2
	PTPRE	2	33	2	0.175	0.000787307	2	2
203	PTPRR	1	24	2	0.127	0.000313824	1	1
204	PYROXD1	1	9	2	0.048	1.76e-05	2	1
205	R3HDM1	8	21	16	0.112	0	16	8
	R3HDM1	8	21	16	0.112	0	16	8
	R3HDM1	8	21	16	0.112	0	16	8
	R3HDM1	8	21	16	0.112	0	16	8
	R3HDM1	8	21	16	0.112	0	16	8
	R3HDM1	8	21	16	0.112	0	16	8
	R3HDM1	8	21	16	0.112	0	16	8
	R3HDM1	8	21	16	0.112	0	16	8
206	RAB6B	1	15	2	0.08	7.94e-05	2	1
207	RAB6IP1	1	10	1	0.053	0.00136151	1	1
208	RALY	2	10	2	0.053	2.4e-05	1	1
209	RAP1GDS1	1	20	1	0.106	0.00525781	1	1
210	RAPGEF2	1	18	2	0.096	0.000135579	2	1
211	RASGEF1B	2	7	2	0.037	8.33e-06	2	2
	RASGEF1B	2	7	2	0.037	8.33e-06	2	2
212	RB1	1	14	1	0.074	0.00263123	1	1
213	REST	1	3	1	0.016	0.000125602	1	1
214	RET	1	17	1	0.09	0.003839	1	1
215	RFX3	1	43	2	0.228	0.0016745	2	1
216	RFXDC2	1	16	1	0.085	0.00341261	1	1
217	RGNEF	2	54	4	0.287	1.27e-05	4	2
	RGNEF	2	54	4	0.287	1.27e-05	4	2
218	RGS7BP	1	37	2	0.197	0.00109233	2	1
219	RHOBTB1	1	14	1	0.074	0.00263123	1	1
220	RNF144B	1	31	2	0.165	0.000657836	2	1
221	RNF150	1	62	2	0.329	0.00465859	2	1
222	RORA	4	229	7	1.216	4.06e-05	7	4
	RORA	4	229	7	1.216	4.06e-05	7	4
	RORA	4	229	7	1.216	4.06e-05	7	4
	RORA	4	229	7	1.216	4.06e-05	7	4
223	RPGRIP1L	1	13	2	0.069	5.21e-05	2	1
224	RSPO4	1	16	2	0.085	9.6e-05	1	1
225	RSRC1	1	61	2	0.324	0.0044542	2	1
226	SAP130	1	16	2	0.085	9.6e-05	2	1
227	SCHIP1	3	105	5	0.558	2.6e-05	5	3
	SCHIP1	3	105	5	0.558	2.6e-05	5	3
	SCHIP1	3	105	5	0.558	2.6e-05	5	3
228	SEC23A	1	11	2	0.058	3.18e-05	2	1
229	SESN1	1	8	2	0.042	1.24e-05	2	1
230	SETBP1	1	82	2	0.436	0.00996791	2	1
231	SGPP2	2	23	3	0.122	8.42e-06	3	2
	SGPP2	2	23	3	0.122	8.42e-06	3	2
232	SHANK2	2	29	3	0.154	2.07e-05	2	2
	SHANK2	2	29	3	0.154	2.07e-05	2	2
233	SKAP1	1	50	2	0.266	0.00256114	2	1
234	SLC16A12	1	24	1	0.127	0.00746581	1	1
235	SLC16A7	3	35	3	0.186	4.29e-05	2	2
	SLC16A7	3	35	3	0.186	4.29e-05	2	2
236	SLC24A2	2	71	3	0.377	0.000624358	3	2
	SLC24A2	2	71	3	0.377	0.000624358	3	2
237	SLC39A12	1	24	2	0.127	0.000313824	2	1
238	SLCO1B1	1	23	2	0.122	0.000277304	2	1
239	SND1	1	63	2	0.335	0.00486856	2	1
240	SOS1	1	15	2	0.08	7.94e-05	2	1
241	SPAG16	3	5	5	0.027	4.76e-13	4	2
	SPAG16	3	5	5	0.027	4.76e-13	4	2
242	SPECC1	2	22	3	0.117	7.08e-06	3	2
	SPECC1	2	22	3	0.117	7.08e-06	3	2
243	ST18	4	74	8	0.393	4.33e-10	8	4
	ST18	4	74	8	0.393	4.33e-10	8	4
	ST18	4	74	8	0.393	4.33e-10	8	4
	ST18	4	74	8	0.393	4.33e-10	8	4
244	ST6GALNAC5	6	30	12	0.159	1.11e-16	12	6
	ST6GALNAC5	6	30	12	0.159	1.11e-16	12	6
	ST6GALNAC5	6	30	12	0.159	1.11e-16	12	6
	ST6GALNAC5	6	30	12	0.159	1.11e-16	12	6
	ST6GALNAC5	6	30	12	0.159	1.11e-16	12	6
	ST6GALNAC5	6	30	12	0.159	1.11e-16	12	6
245	STAT1	1	12	1	0.064	0.0019468	1	1
246	STXBP6	1	61	4	0.324	2.27e-05	4	1
247	SUCLG2	2	66	4	0.351	3.3e-05	4	2
	SUCLG2	2	66	4	0.351	3.3e-05	4	2
248	SYN1	1	3	1	0.016	0.000125602	1	1
249	SYN3	2	157	7	0.834	2.77e-06	7	2
	SYN3	2	157	7	0.834	2.77e-06	7	2
250	TCERG1L	1	59	2	0.313	0.004062	2	1
251	TEAD1	1	82	2	0.436	0.00996791	2	1
252	TFB1M	1	14	2	0.074	6.48e-05	1	1
253	TGFA	1	32	2	0.17	0.000720721	2	1
254	THEX1	2	8	2	0.042	1.24e-05	2	2
	THEX1	2	8	2	0.042	1.24e-05	2	2
255	THSD7B	5	139	10	0.738	4.53e-10	10	5
	THSD7B	5	139	10	0.738	4.53e-10	10	5
	THSD7B	5	139	10	0.738	4.53e-10	10	5
	THSD7B	5	139	10	0.738	4.53e-10	10	5
	THSD7B	5	139	10	0.738	4.53e-10	10	5
256	TIAM1	3	117	4	0.621	0.000461909	4	3
	TIAM1	3	117	4	0.621	0.000461909	4	3
	TIAM1	3	117	4	0.621	0.000461909	4	3
257	TIMP3	1	18	1	0.096	0.00428884	1	1
258	TMEFF1	2	15	4	0.08	2.5e-08	4	2
	TMEFF1	2	15	4	0.08	2.5e-08	4	2
259	TMEM117	2	93	4	0.494	0.000162755	4	2
	TMEM117	2	93	4	0.494	0.000162755	4	2
260	TMEM178	1	13	1	0.069	0.00227676	1	1
261	TMTC1	2	69	2	0.366	0.00624789	2	2
	TMTC1	2	69	2	0.366	0.00624789	2	2
262	TNFSF4	1	8	2	0.042	1.24e-05	2	1
263	TNRC15	1	13	2	0.069	5.21e-05	1	1
264	TPTE2	2	15	3	0.08	1.58e-06	3	2
	TPTE2	2	15	3	0.08	1.58e-06	3	2
265	TRPS1	1	47	2	0.25	0.00215248	2	1
266	TRUB1	1	6	1	0.032	0.000497109	1	1
267	TSHZ2	1	125	3	0.664	0.00478853	3	1
268	UBE3A	1	9	1	0.048	0.00110672	1	1
269	UBR2	1	21	2	0.112	0.00021275	2	1
270	UHRF1	1	8	1	0.042	0.000877533	1	1
271	UNC45B	1	9	1	0.048	0.00110672	1	1
272	USP10	1	23	2	0.122	0.000277304	2	1
273	USP32	1	8	1	0.042	0.000877533	1	1
274	UVRAG	1	24	2	0.127	0.000313824	2	1
275	VPS13C	1	15	1	0.08	0.00300993	1	1
276	WDR49	1	14	1	0.074	0.00263123	1	1
277	WDR63	2	18	3	0.096	3.22e-06	3	2
	WDR63	2	18	3	0.096	3.22e-06	3	2
278	WDR72	4	81	7	0.43	1.99e-08	7	4
	WDR72	4	81	7	0.43	1.99e-08	7	4
	WDR72	4	81	7	0.43	1.99e-08	7	4
	WDR72	4	81	7	0.43	1.99e-08	7	4
279	WIPI1	1	12	2	0.064	4.11e-05	2	1
280	XKR4	3	121	5	0.643	5.66e-05	5	3
	XKR4	3	121	5	0.643	5.66e-05	5	3
	XKR4	3	121	5	0.643	5.66e-05	5	3
281	XRCC6BP1	1	4	1	0.021	0.000222504	1	1
282	YAF2	1	12	1	0.064	0.0019468	1	1
283	ZC3H6	2	5	2	0.027	3.06e-06	2	2
	ZC3H6	2	5	2	0.027	3.06e-06	2	2
284	ZDHHC14	3	67	6	0.356	1.05e-07	5	3
	ZDHHC14	3	67	6	0.356	1.05e-07	5	3
	ZDHHC14	3	67	6	0.356	1.05e-07	5	3
285	ZNF365	3	38	4	0.202	2.36e-06	3	2
	ZNF365	3	38	4	0.202	2.36e-06	3	2
286	ZNF638	1	17	2	0.09	0.000114668	2	1
287	ZNF670	1	6	1	0.032	0.000497109	1	1
288	ZNF704	1	8	1	0.042	0.000877533	1	1
